# Supplementary material for: High-Throughput Transcriptomic and RNAi Analysis Identifies AIM1, ERGIC1, TMED3 and TPX2 as Potential Drug Targets in Prostate Cancer
Source: PLoS One. 2012 Jun 28;7(6):e39801. doi: 10.1371/journal.pone.0039801 (PMC3386189; doi:10.1371/journal.pone.0039801)
Supplement: Table S2 — The results from the siRNA cell viability and apoptosis assays in VCaP and LNCaP cell lines. The results are presented as B-score, and the results exceeding the hit limit (-2 SD in cell viability and 3 SD in apoptosis) have been indicated with colour. (XLS) [file pone.0039801.s007.xls]

## Sheet: Sheet1
Supporting Table S2. The results from the siRNA cell viability and apoptosis assays in VCaP and LNCaP cell lines. The results are presented as B-score, and the results exceeding the hit limit (-2 SD in cell viability and 3 SD in apoptosis) have been indicated with colour.
siRNA_ID	Symbol	EntrezID	Target	VCaP_CTB	VCaP_CTB	VCaP_CTB	VCaP_Apo	LNCaP_CTB	LNCaP_CTB	LNCaP_CTB	LNCaP_Apo
SI00289030	AADAT	51166	CAGGTATTAGCACAACTTATA	3.81458	2.09627	0.662776	-1.71138	0.675702	0.831714	0.973737	0.621377
SI00289037	AADAT	51166	AACCCTTAATAGAGAGAGTTA	-2.30936	-3.41964	0.651112	1.38751	1.77853	0.418559	2.00695	0.36306
SI00289044	AADAT	51166	CAGCTGCAGACAAGTGGTTAA	-0.116071	-0.188699	1.72477	0.775858	1.7863	2.14597	0.262497	0.310906
SI00289023	AADAT	51166	AACACTGGTATTAGACTTAAA	-2.37428	-0.861626	-0.0431729	0.124495	0.355306	-0.584655	-0.333498	0.0585509
SI00143738	ABCC11	85320	CTCCTCCAGTTGGATCATCAA	-0.424525	-1.03135	-0.34846	-0.000280701	-1.53568	0.0194754	0.55411	28.6722
SI00143731	ABCC11	85320	CCGCTCATGATCCAAAGCTTA	0.435045	2.46775	1.23089	0.35274	2.26172	0.0168321	1.88911	1.74618
SI00143745	ABCC11	85320	AGGCTACTTGATGGCTCTCAA	0.0235569	0.597879	-0.0110666	-0.477749	-0.188749	-0.444184	-0.761275	-0.0346345
SI03120418	ABCC11	85320	TGGCGGTATTCATGACAAGAA	-2.76531	-0.110467	-1.42918	3.14345	1.14317	0.52427	0.587354	-0.372104
SI00290549	ACAD8	27034	TTGTATTTGATTAAACACTTA	1.80927	1.28535	0.87829	-1.26758	3.29807	1.7881	-0.0657731	5.94038
SI00290556	ACAD8	27034	CCAGTGAAGATTCACCGTCAA	-3.06925	-1.68216	0.35211	-0.0672633	-3.31491	-2.17285	-1.75641	-0.415173
SI00290542	ACAD8	27034	AAGCTCTTTGCTACAGATGAA	-5.81136	-2.73492	-4.30993	0.646135	-5.21614	-0.765507	-3.659	-1.6487
SI00290535	ACAD8	27034	CTGAATGTAAATCATGATAAA	0.29785	-0.238309	0.525772	1.29856	2.81764	1.93545	0.560685	-2.97848
SI00021889	ACPP	55	ACAGATGGCGCTAGATGTTTA	-1.56904	-0.120029	-4.04523	2.72477	3.02728	1.63846	1.6687	2.21701
SI00021896	ACPP	55	CCGGACTTTGATGAGTGCTAT	-1.02798	-1.60509	-0.639963	-4.64548	-4.31535	-4.46802	-5.7891	-0.00618401
SI00021882	ACPP	55	CTCTATTACCATTATGGATAA	-0.659493	-4.68975	-0.777228	-0.721233	0.870529	-0.639432	-0.929037	-0.257461
SI00021903	ACPP	55	ATGAACAGGTTTATATTCGAA	0.094397	-0.038236	-0.443263	1.21774	0.370019	2.11866	-0.144935	-1.56901
SI03205335	ACTA2	59	CTCTATGCTAACAATGTCCTA	-4.52952	-5.45911	-4.26999	2.23254	-4.70567	-6.04827	-4.49565	26.5312
SI02655632	ACTA2	59	TTCCAAATCATTCCTAGCCAA	-3.92502	-4.287	-2.33713	4.78426	-3.64502	-4.28842	-3.00492	0.512941
SI00291340	ACTA2	59	TACGAGTTGCCTGATGGGCAA	-3.67732	-3.49888	4.13418	3.39323	-4.04364	0.053932	-5.08315	0.152212
SI03131394	ACTA2	59	AAGCTCTGACTCGTTACCTAT	0.0136239	-0.937124	1.64352	0.0361529	1.2915	-0.305985	0.110995	0.0354682
SI04346307	ACTBL1	404785	CTGTATGTTGTGGATCGGCAA	0.61222	1.6236	0.150586	-0.0123857	-0.263871	0.485438	3.73453	0.365056
SI03164154	ACTBL1	404785	CACGGAAGTACTCATATGGGA	-1.68704	-1.35666	0.559552	1.0508	0.00610346	0.663101	0.743706	-0.231195
SI04348722	ACTBL1	404785	TACGGTGCTGATATCGAATCA	2.29377	3.90535	1.78194	-1.04082	-1.52775	-1.17872	-2.77301	-0.871949
SI03134180	ACTBL1	404785	AAGGGTGGTGATAGAAAGGTT	3.52459	0.630266	0.10231	-1.53759	3.28989	1.9002	0.120236	-0.875273
SI04316634	ACTC1	70	CCCATTGTATCCTATAGCACA	1.49114	0.257594	0.443489	-2.36557	2.61167	3.63824	1.92432	0.220017
SI00291389	ACTC1	70	CTGATCGTATGCAGAAGGAAA	-0.400881	-3.93372	0.00963612	1.56598	-0.154301	-0.403444	-0.390868	0.0250771
SI00291382	ACTC1	70	TCCTAGCACCATGAAGATTAA	-0.551205	1.30618	0.0254509	2.89498	0.387303	-0.0923423	-0.0610155	-1.69063
SI00291375	ACTC1	70	CAGGATGACGGTATTATGCTT	0.198067	0.376489	-1.58834	0.175542	0.853063	2.43861	-1.33787	-2.00433
SI00291410	ACTG2	72	CCGCTGGAATTCATGAGACAA	-0.964316	-0.758055	-0.986349	-1.45695	-0.500119	-1.1842	-1.25968	1.53065
SI00291403	ACTG2	72	CAGGAAGTGCTTCTAAAGTCA	2.08462	3.86023	2.15629	12.9543	1.54107	1.06356	0.148328	1.34534
SI00291424	ACTG2	72	CCGTAAGGACTTATATGCCAA	-2.46863	-4.13264	-0.0265505	1.03757	-2.54684	0.0145885	-2.16077	0.0469594
SI00291417	ACTG2	72	TACCAGTCATGAAACATTAAA	-0.577578	-3.68371	0.0265505	-2.94816	1.16056	0.443598	0.740904	-0.531097
SI03237465	ACY1L2	135293	TGGAGAGTTCATGGTATAATA	1.69111	1.72078	1.55411	0.0396318	0.858326	0.591646	0.919444	38.3196
SI00291774	ACY1L2	135293	AAGGTTGTAAGGTATAATAAA	-0.551754	-1.12325	-0.136591	-2.4924	-1.92247	-1.28098	0.0503681	0.00112721
SI00291781	ACY1L2	135293	CTGAATTAGTTTCTAAACTAA	0.724263	0.00145732	-0.177046	-1.05253	-0.178751	-0.00445305	0.361471	-0.887842
SI00291788	ACY1L2	135293	ACCCTTTGTTATCCAAATAAA	-1.69245	1.55795	-0.00818765	-1.35012	2.98417	-0.0232447	1.49727	-1.375
SI04214931	ADI1	55256	AACAATTCCGAGATAGGATTA	3.18636	-1.52486	1.9662	-1.10731	1.37628	0.146919	-0.00357955	0.412646
SI00650916	ADI1	55256	CTGGATGGACATCATAACCAT	1.71701	1.79117	2.40229	0.269941	1.19432	1.26474	0.0784679	-0.0615674
SI00650895	ADI1	55256	AAGCCTTAAATGTTTAAGTAA	-0.104017	0.143433	-0.162087	-1.06696	1.39659	1.67298	1.58809	-1.50062
SI00650909	ADI1	55256	CCCATTTAGATTCCTTCTATA	0.825943	0.163484	-2.95901	-2.82855	0.00226071	-0.194201	-0.375834	-2.13104
SI03191713	AIM1	202	CCGGTCGTGATTACTCCCAGA	-4.16451	-1.45149	-3.18055	-1.23415	-24.6912	-22.1118	-8.73144	36.9313
SI03125948	AIM1	202	AACGGACAAACAGTAGCCCAA	-0.749449	-0.178331	0.521955	-2.47733	-0.625238	-1.32017	-1.5825	3.72741
SI03126704	AIM1	202	AACGTTTGTTGGGAGGGCAAA	-1.19496	-1.89389	-2.55747	-1.55982	-1.19403	-0.905281	-2.10345	1.53713
SI03212846	AIM1	202	CTGGGATACAGAAGCAGCGTA	-0.781389	1.38928	-2.09821	0.166982	1.32991	2.96564	-0.033496	1.35882
SI00294112	ALDH1A3	220	TTGGGAAAGGATTCACAGTAA	3.99055	2.70026	-0.0133573	-1.42871	0.0604744	0.680818	-0.230726	0.0401869
SI00294105	ALDH1A3	220	AACGGTCTGGATCAACTGCTA	-2.60847	-1.90311	0.0133573	2.36295	-0.0604744	-2.84462	-2.08712	-0.0401869
SI00294091	ALDH1A3	220	AACCTTGATAGTGATACGTTA	0.0528121	0.416225	0.27364	-2.76337	1.06491	0.35581	1.77586	-0.827049
SI03031819	ALDH1A3	220	AAGAGCGAATAGCACCGACTA	4.26308	3.33808	2.10845	-0.622525	0.923535	-0.27062	1.46161	-2.72238
SI00022498	ALOX15B	247	TTGGACCTTATGGTCACCCAA	-1.99715	0.466447	-3.14824	17.5419	-10.2769	-9.58355	-6.30273	55.5956
SI03090787	ALOX15B	247	CTCCTGTGCTTGGATGCCCAA	-1.22894	-1.32856	-2.89071	-1.76273	-1.58134	-0.453222	-0.18306	25.5018
SI03076206	ALOX15B	247	CCCAATGACCCTGCTATACCA	-0.456788	-1.3059	0.00182734	-1.00226	-1.99289	-3.64447	0.351769	0.316653
SI03089877	ALOX15B	247	CTCCCTGTTCTTGGTGGATCA	-2.43829	-3.03572	-0.19239	-0.625201	-4.99504	-4.27995	-1.51455	-0.706688
SI03050565	AMD1	262	ATGGACCAGTTCTACATGAAA	2.58493	1.52066	-1.18908	0.461504	-0.0153551	0.650873	0.760347	1.55686
SI03085992	AMD1	262	CGGATGGAACTTATTGGACTA	2.72815	1.78288	1.5271	-1.19848	1.63191	1.08525	0.468619	0.58015
SI03093321	AMD1	262	CTGACTGTTGGTACTTATATA	-0.110155	-0.0810208	0.591487	-1.44566	-0.931653	-2.52967	-0.0273272	-0.276984
SI03074995	AMD1	262	CCAGAGTGCTATGTTCAATGA	0.856646	0.480137	0.419049	-0.746498	2.29773	3.45431	2.1042	-0.921007
SI00148358	ANTXR2	118429	CTGGAGGGTCGCTATCACAAA	1.38096	0.2631	-0.0701149	-0.00319402	0.841861	1.09622	1.95172	1.74285
SI02647708	ANTXR2	118429	CCCGAGTTCCATCTCAGTAAA	0.87037	0.868338	0.0158913	3.28388	2.15956	2.2928	3.09328	-1.06142
SI00148344	ANTXR2	118429	TAGGATTTAGTAGTGCATAAA	-2.75136	-3.61617	-0.393426	-1.50324	-1.06498	-2.00727	-1.9491	-1.30968
SI00148351	ANTXR2	118429	CACGTCGACGATGCCAAATTA	1.65686	0.459052	-0.426907	0.274968	0.63063	1.47003	-0.0468228	-1.6335
SI02652174	APPL2	55198	TACAATTTGATGAACACTAAA	-1.6623	-2.19405	0.858327	-0.660715	0.589738	-0.490189	-2.40709	0.650558
SI02652188	APPL2	55198	AACCAGCATTCAGAAGTTTAA	2.65824	1.15961	1.54608	-0.499877	-0.908492	-0.197562	0.731926	0.165575
SI02652167	APPL2	55198	CAGACTATTATTATCTTTGTA	-1.42414	0.55284	1.59883	3.09193	-0.0357185	-0.123662	-0.112257	-0.521497
SI02652181	APPL2	55198	ATGGTTCTACCTATCATACAA	1.71067	1.14649	-0.486548	-2.00354	-1.76819	-1.33605	-1.91928	-0.844432
SI03048003	APRT	353	ATCGACTACATCGCAGGCCTA	-0.289597	-2.47774	-0.738293	19.177	0.116134	-0.0503984	1.73394	2.64967
SI00010395	APRT	353	CAGCCACACTGAACCCAATTA	-0.120473	0.856474	-0.378978	-1.57737	-0.82304	-2.77891	-2.22284	-0.0148219
SI00010402	APRT	353	CTGTGTTTCAGCCACACTGAA	0.00716313	0.00150139	2.22959	-8.86003	-0.0292709	1.70787	1.5089	-0.150915
SI00010388	APRT	353	CAGCTGGATCCCAGGGAAATA	0.953567	-0.236658	-0.744136	-1.80561	-0.0260356	0.354321	-0.546408	-0.635853
SI00000679	AR	367	CAGGAATTCCTGTGCATGAAA	-3.82895	-6.69773	-5.09345	1.45825	-1.67816	-0.924974	0.00813233	2.80648
SI02757258	AR	367	CACGGGAAGTTTAGAGAGCTA	-0.589621	2.08143	-0.904306	0.773041	-3.58089	-3.08574	-1.40925	0.853542
SI03095771	AR	367	CTGCTACTCTTCAGCATTATT	0.37844	-1.28273	0.413493	-0.124495	-0.103778	0.621124	1.67977	0.00552713
SI02757265	AR	367	AAGGAACTCGATCGTATCATT	-3.04296	-3.91269	-2.54041	1.88391	-0.0208391	-1.55637	-0.802203	-0.720403
SI00100023	ARFIP2	23647	CAAGATAGCTATGGATCTTAA	-0.193498	-0.563518	0.589958	1.40252	-0.00938806	-0.449849	-0.35731	12.0182
SI00100023	ARFIP2	23647	CAAGATAGCTATGGATCTTAA	3.50628	2.64101	1.97004	3.16589	3.74	-1.4562	-0.0370903	7.01083
SI03070375	ARFIP2	23647	CAGGCCCATCGGGACAAGTAT	-2.16198	-3.28428	0.387676	3.53422	-1.26102	-3.11653	-0.373437	2.46773
SI00100002	ARFIP2	23647	AAAGTTTGACATCGTCAAGAA	0.423303	0.662827	0.883521	-0.360828	2.87138	3.36264	3.44503	1.58827
SI00301189	ARG2	384	CTGCCTTAATGAGAACATTTA	0.580783	-3.55485	2.94896	0.50662	-3.54068	-8.05663	-6.1406	2.04206
SI00301210	ARG2	384	AACCTTGTATCTCTTCTGCAA	-2.65176	0.000253082	-4.4017	-0.0461279	4.08077	0.642513	-2.23579	1.40019
SI00301196	ARG2	384	ACAGTACTATGTAAATTTAAA	0.733213	0.697024	0.728411	-0.347409	-1.0613	-0.066844	-1.62607	0.233846
SI00301203	ARG2	384	TTGGATAACCTTCCTTCTAAA	-1.05127	2.04587	-0.709249	-0.848726	-0.625971	0.880725	-0.446871	-2.41197
SI00302547	ARHGAP6	395	CAAGCAGAAGTCATCAGACAA	0.105319	-0.945602	-3.02297	1.3408	-1.54637	-3.6898	-0.873834	8.16269
SI00302554	ARHGAP6	395	GCCGATGACAACATCAGCAAA	-4.30606	-1.19786	-1.62003	-0.13596	-0.331302	0.796011	0.0320356	0.964768
SI00302533	ARHGAP6	395	CTCCTCCCATTTGGAAATAAA	-1.44115	-3.62904	-1.93568	2.73762	0.0830385	-0.00919229	-0.194459	0.588249
SI03215646	ARHGAP6	395	GACAATCAGTCTCGACTACTA	-1.28139	-1.37633	-1.48505	2.00076	-0.159358	-0.286703	-2.77617	-1.75069
SI03227042	ARMCX5	64860	TAGAGTCATGGTTGAGACTAA	1.63667	3.59592	-1.53121	2.6542	4.60908	2.25356	2.48365	7.22636
SI00304157	ARMCX5	64860	AAGGTAGATGTTAAATGGTAA	0.530052	1.8844	-0.843426	0.153674	3.38984	1.45594	-0.012224	-0.0715321
SI00304164	ARMCX5	64860	CAAGATATAATTCATGATGTA	-1.55107	2.30678	2.1606	1.34644	1.83377	1.68636	-0.20024	-0.697999
SI00304178	ARMCX5	64860	CCAATGCATATTGTAATTATA	1.78172	-0.63449	-0.0536382	-5.8381	0.7193	0.54814	0.501929	-2.33842
SI03133179	ASAHL	27163	AAGGCCCTTAATGCTACAGGA	-1.37026	0.414736	-0.0683811	-1.48316	-0.00281835	1.94699	-0.963979	3.29097
SI00304941	ASAHL	27163	CCGGAGAACATCTGCCATCAA	0.99945	0.312638	-0.611456	-1.83822	-1.18668	-1.17746	3.14873	1.64636
SI00304948	ASAHL	27163	CAGTGGATGTGCAATTCTTAA	-4.38777	-3.0102	-2.25882	0.865076	1.1679	-0.859495	-0.366877	0.124717
SI00304962	ASAHL	27163	CCGAGTTGAGACAAATTACGA	0.0491025	0.801283	-2.05698	-0.446275	0.825005	0.842229	2.29053	-1.75261
SI00305081	ASB5	140458	CAGGGTTATAATGTAAATGCA	-1.61532	-3.31049	0.0503455	-0.0774649	-3.08426	-7.08872	-2.22343	2.44224
SI00305088	ASB5	140458	CAGGAGCTAATGTAAATGCAA	-3.05029	-2.16531	-0.00444943	-0.257054	-5.37315	-3.6353	-3.3165	1.03371
SI00305102	ASB5	140458	CAGGAAATCCACTATGTTGAA	-0.00870578	0.6453	0.776351	1.08068	-0.00226071	-1.36241	-0.00493591	-0.780757
SI00305095	ASB5	140458	TTGGATTATAGCATATTTATA	1.26164	3.13676	-0.0111911	0.104416	-0.0549065	0.030284	-0.343059	-1.90533
SI03174843	ATP11B	23200	CAGGATCATTTCATCTAAGTA	0.0726869	-0.770967	3.75908	0.99475	2.55028	1.44281	0.490958	88.3695
SI02723602	ATP11B	23200	AAAGAATGGTAGAGACAGAAA	-0.420609	-0.867063	-2.26029	1.47234	-0.183767	-0.788435	-2.13971	1.27473
SI02749138	ATP11B	23200	AAAGAGAGAAATCTTAGTAAA	-0.63156	0.0420124	1.80583	-1.1206	0.0666376	-0.00512623	1.14811	0.78699
SI03172274	ATP11B	23200	CAGCGTGTACCTGACTTTATA	1.75007	0.467338	-0.791474	-1.50921	0.479391	-0.210236	-0.610254	-1.73537
SI03063718	ATP2C1	27032	CAGACTGAGAGCCTAAGCATA	0.935987	0.46529	-2.08602	3.19839	-2.3624	-2.83258	-1.63314	0.860785
SI03050817	ATP2C1	27032	ATGGAGATCTTGCATCGAGAA	-0.00336923	-0.657389	0.263548	0.290641	1.21145	-0.13794	0.622095	-0.00481571
SI00105441	ATP2C1	27032	AAGGGCAGACCTTGACACTTA	0.778425	-0.14117	0.00935754	3.52068	-1.56329	-1.21275	0.769719	-1.17405
SI03028375	ATP2C1	27032	AACCATAATGTCTGCAATCGA	-0.739521	-4.11945	1.32882	0.201246	0.577356	-0.030284	0.335755	-2.37151
SI03243457	AZGP1	563	TTGAGTAGACTTGGACCCAAA	-0.0880478	0.0901396	0.538828	2.68797	-2.33362	-3.47199	-1.67687	14.7208
SI00308763	AZGP1	563	CGGAGCATTCTGGAAATATTA	-0.548994	0.713145	-0.621271	0.886543	-1.20568	-2.24074	-0.145578	1.07627
SI03219013	AZGP1	563	GAGGTGGATTTGGAGACCGAA	0.681455	-0.141761	0.957976	-0.689161	0.393288	2.7328	0.771024	0.137229
SI00308770	AZGP1	563	TAGAAGCTAATAAATAATCAT	0.704229	0.0824349	0.124224	-0.0708152	-0.203057	-0.201741	1.98978	-0.137229
SI00138145	C10orf57	80195	AACCATAGAGTTAGGCATCAT	-0.841019	0.555542	-0.760376	4.16324	-6.18383	-5.02079	-3.12573	2.96703
SI03051944	C10orf57	80195	ATGGGTTATCTGGCTAGTTAT	0.491144	-0.406083	0.15607	0.515882	0.354153	0.867045	0.0107935	2.70236
SI03057600	C10orf57	80195	CACCATCTTGATTGCTTACAA	2.07869	1.54822	4.04085	-0.314727	-1.83861	0.00445305	-1.72302	0.97062
SI03073630	C10orf57	80195	CATAGTATTGTGCAAGCATAA	-2.37687	-1.93426	-3.24599	-1.22745	-5.36345	-2.59611	-4.56098	-1.02808
SI00420126	C11orf75	56935	TTGGATCATGCTTCTTTCCAA	0.71839	-0.515089	-0.165303	0.145712	-2.85019	-6.38558	-2.95148	36.3332
SI00420133	C11orf75	56935	CCGCGGGCAGGAATAACTCAA	-1.08485	-1.37037	-2.71477	2.97094	-0.382947	0.0175738	-1.28198	-0.632142
SI00420112	C11orf75	56935	AAAGGAGATAATAGCCTTAAA	-2.69827	-2.94003	-1.52628	-0.74925	-5.53101	-5.81673	-1.79009	-1.25959
SI00420119	C11orf75	56935	CTGGTCTTTGACTTGATTAAA	0.55774	1.09907	-2.03563	-2.25945	1.08383	0.941724	2.50047	-1.31788
SI00318458	C14orf112	51241	TAACTGGGACTTCCTAATATA	-1.92515	-0.724073	0.0729952	-1.56907	0.141006	0.0280022	-0.305617	4.84418
SI00318437	C14orf112	51241	ATGACAAATAATCTTCACTAA	2.79115	2.18634	0.596265	-0.62616	0.393501	0.386765	-0.00082274	0.240456
SI04253431	C14orf112	51241	ATCCAGAAAGCCTTAAGACTA	0.000325887	0.787597	1.62703	-1.09231	-0.00123239	1.72615	-1.44195	-0.0176004
SI00318444	C14orf112	51241	CCATCTGTGGATGAAAGTAAA	2.19906	0.795889	-0.249937	1.62082	1.6486	1.90801	2.43769	-0.0255493
SI03187688	C19orf46	163183	CCGAATACCCAGGACACCCTA	0.0459254	0.732565	-1.95473	0.38991	-0.387303	1.32136	-2.07824	7.05488
SI03129056	C19orf46	163183	AAGATACTAGGTGCCTTCATA	0.00711385	0.175766	-2.65899	0.105776	2.54575	-0.296893	2.31886	1.24842
SI04339762	C19orf46	163183	TGCCTTCATACCCGGAATCTA	0.400454	0.824498	0.817203	0.18045	-2.06353	-2.40766	-1.9111	1.22468
SI04214651	C19orf46	163183	AAAGGATGTGTGAAGATACTA	-0.990064	-1.47922	-0.584587	0.795665	-1.55858	0.518896	-2.471	0.0024334
SI00710717	C1orf116	79098	TTGGGAATAGCTATAAAGTAA	0.378879	-0.997421	1.32661	1.08821	-1.57595	-0.198854	0.035899	29.8485
SI00710703	C1orf116	79098	CAGGGTTGCCTCAGAATGCAA	0.74156	3.27112	0.685879	0.00160336	-2.4627	-2.33384	-1.63209	2.79306
SI00710724	C1orf116	79098	CAAGATTGTTGAGATAAATAA	0.00152735	-2.10821	0.0661713	0.190399	0.360171	-0.928929	-2.8869	2.74592
SI00710710	C1orf116	79098	CACAGTGTAGCTACTCAATAA	-2.39696	-0.0543733	-2.0489	5.47434	-1.49553	-3.39018	-1.03535	1.19428
SI00485303	C1orf168	199920	CAGGAAGTTATTATTTATGAT	0.774142	1.14821	0.0157428	-1.22347	2.37262	1.11957	0.841086	1.07804
SI00485310	C1orf168	199920	CAGAAAGGGAACCATATTCAA	-5.92245	-4.49396	1.02394	1.62386	3.19549	0.193677	-0.253462	-0.543355
SI00485317	C1orf168	199920	CAAGTTTAAGGTATAATCTTA	-0.132919	1.20722	-1.84583	1.55284	-0.502769	2.36674	0.140734	-1.29647
SI00485296	C1orf168	199920	CTCAAACTTGGTATAATTTAA	-1.71999	-4.27508	-1.5245	-1.99728	1.02853	1.07372	-2.5028	-1.98724
SI00323988	C1QTNF3	114899	TACGATCTGAGGAACATTAAA	-1.37159	-1.04535	0.318	-0.00447355	-0.770051	-0.0785811	-0.793961	1.17294
SI00323995	C1QTNF3	114899	CCCATCAAATATTAAATAATA	-1.71141	1.30157	0.00727488	0.00447355	0.0495688	0.755708	0.666048	0.054341
SI03163965	C1QTNF3	114899	CACGCTACAGGTACACCAATA	-1.27922	-2.64496	-1.80143	1.46708	-0.0495688	-1.58911	-4.72858	-1.03802
SI00323981	C1QTNF3	114899	CCGCAAATTCTAAATCTTAAA	1.29213	2.75219	-0.987497	-0.409447	-0.380385	0.211243	2.9978	-2.19792
SI00620977	C3orf25	90288	CAAGGTGTACTACATCAACTA	-0.00848255	0.518171	-2.8934	2.09201	-2.09766	-1.91673	-0.212882	1.0754
SI00620984	C3orf25	90288	CTGGAAGCTAGAGATATCCAA	1.0126	1.34729	0.677736	-0.231371	-2.40386	-2.33092	-0.363994	0.43908
SI00620963	C3orf25	90288	CAGGCACAACTTTCTGGTCTA	-0.880896	0.225901	-2.0928	-1.01672	1.7434	-0.436083	-1.17978	0.246805
SI00620970	C3orf25	90288	CCCGTCTAAGACTCCCATCAA	-2.36955	-2.62925	-1.41446	-0.064402	-1.69995	-3.12583	-0.378526	0.0116574
SI00524013	C6orf86	389362	AAGACCTTTGTTTGCCATTTA	-1.7511	-2.19137	-0.982549	4.45649	-4.17291	-3.60985	-3.32566	2.76378
SI00523992	C6orf86	389362	TACAATGTACGTGTAAATAAA	0.0284964	0.560293	4.16385	0.0643834	-1.93925	1.40877	0.438914	-0.603154
SI00523999	C6orf86	389362	TAGAATTAAAGTGATGTATAA	2.3295	2.48228	0.296464	-0.858334	1.30636	1.15675	-0.624836	-0.752983
SI00524006	C6orf86	389362	AAGTGAGAATTTGTAAACTTA	-0.678175	-0.152981	0.921346	-3.02949	1.32976	1.95294	-0.00440672	-1.39379
SI00640507	C8orf72	90362	AACGTTGGTGGTTCTATGTAA	-1.37648	0.0948543	-0.0328085	0.294992	-10.8507	-12.4607	-6.84062	4.45919
SI00640528	C8orf72	90362	TAGGGCTTTGCTCGTAAGCAA	-1.29033	-3.51599	-2.25131	-0.211677	-7.4676	-5.70924	-3.51902	1.79319
SI00640521	C8orf72	90362	CACGCTCAAAGTGTTCGGCAA	0.0737561	-3.43942	-2.26436	0.304654	-3.87725	-1.97345	-0.432829	0.857904
SI00640514	C8orf72	90362	AGGGCTAATTCTGACATAATA	-0.723364	-2.75306	-1.0044	-0.771705	-5.54392	-5.41066	-4.31953	-0.106193
SI00334635	C9orf152	401546	ACCAATCAGATGACTCAGCAA	-2.98639	-2.90736	-1.46431	1.11129	-3.72318	-3.10238	-3.53316	2.32408
SI00334642	C9orf152	401546	ACCTATGGCCTTATAGAAGAA	-2.34509	-0.643725	0.73452	-0.795212	-3.45792	-0.433412	-2.04681	-0.62796
SI00334621	C9orf152	401546	AAAGAAATGCTCCTACTTGAA	0.500085	-0.523616	-0.586953	0.21824	-1.00294	-1.26888	-1.49032	-1.24235
SI00334628	C9orf152	401546	AAGCTTGTATTTCCTGGTTAA	1.37216	3.14034	0.0317441	-1.90084	1.18123	-0.250765	-0.0526109	-1.32391
SI03227399	CAB39L	81617	TAGCAGACTTCTTAGAACAAA	0.47664	0.571297	-1.00785	1.31994	-0.00795212	-1.27253	-0.146036	0.271437
SI00336819	CAB39L	81617	AAGATGTGACCCAGATATTTA	-0.859032	0.354715	0.53146	2.58931	0.835274	0.544332	-0.233756	-0.443932
SI04164650	CAB39L	81617	ATGAACCTCCTTCGGGATAAA	-1.01908	-1.79969	-2.30938	-0.000240894	-1.3858	0.00438041	0.961293	-0.66227
SI04132898	CAB39L	81617	AGCCGCTAAATGGGAGCTCAA	-1.06525	1.6255	-0.0193263	-1.32653	3.12794	0.396101	-0.0903574	-2.85757
SI00337197	CACNA1D	776	CACGCGAACGAGGCAAACTAT	3.1385	5.17346	3.29571	-1.11289	0.349666	-2.14983	1.03263	4.14775
SI00337211	CACNA1D	776	CCGGAACACGATACTGGGTTA	-0.953997	-0.163484	0.0536382	1.21388	-0.0924012	0.702866	1.05205	0.500859
SI00337218	CACNA1D	776	ATGCCTCAAGAAAGCCATAAA	-2.74533	-0.454503	3.75321	0.612645	-3.95923	-4.23185	-3.77472	-0.167726
SI00337204	CACNA1D	776	CCAGATCAATAGGAACAATAA	3.83441	3.72363	0.00903607	0.997743	0.280997	-0.917312	1.08372	-0.51303
SI00446740	CADM1	23705	CAGAATTTAGTGTATCCATAA	-0.9136	-0.00674552	-2.50352	0.00635691	-7.68425	-4.83285	-0.470924	2.89937
SI00446754	CADM1	23705	TCCGACCATAGTATAATCATA	3.06046	-2.40675	-1.06366	0.389055	-0.201323	1.7285	-0.433389	1.59873
SI00446761	CADM1	23705	TTGGGTGAACAAACAATGAAA	-0.711406	-0.315839	0.265504	1.88946	-0.713521	1.10214	0.433389	0.0285254
SI00446740	CADM1	23705	CAGAATTTAGTGTATCCATAA	-0.0054976	0.0381527	-0.99307	0.561267	-2.2905	-1.57388	0.0948654	-0.253623
SI00446747	CADM1	23705	CTGGCCCTATTTAGATGATAA	-0.827519	-2.25253	-0.995603	-0.0341255	-2.24924	-3.49568	-2.5664	-0.452986
SI00446747	CADM1	23705	CTGGCCCTATTTAGATGATAA	-2.66712	-0.0407668	0.39495	-1.16664	-0.525272	-0.0474681	-0.622453	-1.91832
SI02223354	CAMK1	8536	not disclosed - validated	0.212601	3.99511	0.109444	0.441749	-0.678857	1.78347	0.571663	0.0336128
SI02223361	CAMK1	8536	not disclosed - validated	2.2742	0.0160769	1.62917	-1.67365	0.147457	-0.994196	-0.995564	-0.00103159
SI00054299	CAMK1	8536	CAGCCTGGATGAAGACTCCAA	-3.25242	-2.35838	-1.54619	0.747671	3.18957	1.4924	1.82042	-1.78189
SI00054306	CAMK1	8536	CAGGAGATACAGCTCTAGATA	-0.507069	-0.862334	-2.70078	0.472734	-0.230708	-1.43256	-1.51028	-2.13863
SI00337911	CANT1	124583	CCAGATCATTGTGGCCCTCAA	-1.90044	-3.05894	-2.63616	0.0304348	-8.6953	-8.45933	-2.8988	5.42753
SI03196585	CANT1	124583	CGGCTGGGATTCGGTATCGAA	0.00211176	-0.25567	-0.458637	4.55011	1.30958	2.51387	3.80865	2.4329
SI00337918	CANT1	124583	AAGCAGTTTCCTTTCTTATAA	1.23318	2.14306	2.12594	0.797545	-0.311656	-3.41741	-1.22806	-0.317858
SI00337897	CANT1	124583	ATCGAGTTCATTTGACTCAAA	1.27483	0.402412	0.00856609	0.0621229	1.74695	0.747575	1.82813	-1.01182
SI00433314	CASC4	113201	TAGCTATTACTTATACAGCAA	1.52995	-0.781916	1.87152	-2.71066	-1.43968	0.60917	-1.05158	1.3603
SI00433307	CASC4	113201	CAGCTAATCTTTGCATCTAAA	1.3595	2.00594	-0.423003	0.537079	-0.174234	2.62451	0.233756	0.283938
SI00433321	CASC4	113201	AACAATCAAGTAGTACCTAAA	0.25539	-0.00816868	-3.66057	1.55425	1.05659	0.648259	-0.803139	-3.03593
SI00433300	CASC4	113201	ACGAATTGTATCAGTTGTAAA	1.5138	0.785352	1.14846	-1.65218	0.483275	0.109948	2.2771	-3.47428
SI03139815	CCDC4	389206	ACCTCAGACAATGTAGACATA	-0.844252	0.110467	0.0167514	1.2417	-0.200305	0.145134	-0.743316	1.98021
SI00416304	CCDC4	389206	AAGGCTCAAGTTACAACGAAA	-1.13939	-0.934097	-2.37777	1.54026	0.949484	0.255014	-0.00178093	0.80918
SI03233587	CCDC4	389206	TCGAGTTCTTAGCCTCTTAAA	1.46909	3.47799	-1.54735	0.122561	1.61113	0.0394505	0.0117051	0.748593
SI03122840	CCDC4	389206	AACAACTATCCTGTCTACATA	-0.0362115	-0.0125168	0.727577	1.85905	-0.172381	-1.10261	-0.725418	-1.19881
SI03100244	CCK	885	CTGTAAGATTGTCCAGTGCAA	-2.49082	-2.75487	-2.64931	0.982564	0.00126707	1.22023	1.88879	0.113041
SI00014343	CCK	885	TGGACGAATGTCCATCGTTAA	0.417616	1.24907	2.52067	1.84067	0.0161139	-2.01397	3.38944	-0.119755
SI00014336	CCK	885	CAGCGTTGGGTAAATACATGA	-1.10929	-0.0582141	3.07553	3.61628	-4.85597	-4.24696	-0.1126	-0.770229
SI03082947	CCK	885	CCGGTTGGAAACGCCAAGCCA	2.28453	1.23255	3.38497	1.40343	0.00124991	-0.140689	-0.316263	-2.17817
SI02644138	CD177	57126	CTGCATGTATCTGATAATACA	1.34517	-0.631831	-0.518721	-0.143848	2.05662	2.80917	2.97067	0.109446
SI00126364	CD177	57126	CCCTCTGACCTCATAACCTAA	1.03189	2.73042	1.10765	-1.61646	0.594302	-1.68926	0.991878	-0.269794
SI00126378	CD177	57126	CACGGAAACTTGGCTCAAGAA	-3.68804	-1.0584	-2.52888	0.27151	-2.26083	-6.00104	-3.80657	-0.629162
SI04303299	CD177	57126	CTCCTAGATGTAGGACTCACA	-1.84716	2.82748	2.48682	-1.12666	-2.28314	-1.62815	-0.283048	-0.988595
SI00109480	CDC2L6	23097	CTGCATAGTGACACTCATCAA	0.133506	0.175729	0.110513	0.919963	0.855331	-0.0125227	0.00777945	3.68906
SI02224628	CDC2L6	23097	not disclosed - validated	1.15825	3.60521	-2.91992	1.52969	-0.147719	1.6003	-0.490577	0.748954
SI02224621	CDC2L6	23097	not disclosed - validated	-0.630383	0.070832	-0.834032	0.0716542	0.147719	-0.476741	-0.00777945	-0.445747
SI00109466	CDC2L6	23097	AAGGCCATACTTACTCTTCTA	-4.62166	-5.16162	-1.11701	-0.231607	0.592896	1.65342	1.43056	-1.06202
SI03180576	CDH26	60437	CCACTTGGGAACAGCAGGTAA	1.2955	-0.0750959	1.56387	1.51741	-1.86045	-0.813248	0.00178093	35.663
SI03171280	CDH26	60437	CAGCCTAGCTTTGAGGGTAAA	2.52608	0.401161	-2.33779	2.79876	-0.374947	-0.360963	1.27501	2.93232
SI03166464	CDH26	60437	CAGAAACTCCATGTTGCCAAT	2.60404	1.37574	1.27007	-2.11043	0.923358	2.18448	0.851303	1.04267
SI00341761	CDH26	60437	CACACTATTAGTTTGAATTAA	-1.01473	0.640402	-1.65988	-1.8066	-0.396859	1.52496	1.83791	-0.402133
SI00341866	CDH7	1005	ACGGATAGAAGCTGCAAATAA	-2.35376	-1.33024	-0.573374	-0.08829	0.966332	1.31853	0.0228083	6.49395
SI00341852	CDH7	1005	CTCGAAGGTCTTATCAATATA	-0.285081	1.84596	2.12009	-0.59686	0.193499	1.14342	1.29815	3.27562
SI03160444	CDH7	1005	CACCAAGAGACTGGATCGTGA	1.63284	1.72967	1.54135	0.964938	-0.952055	-1.52276	0.0521336	2.74184
SI03203732	CDH7	1005	CTCCTTATCGTCACTATGAGA	-1.03041	-2.09041	0.778433	0.328686	1.5599	1.20255	-0.337039	0.0238098
SI00073577	CDKN3	1033	CACCAGTGTTATCAACTTGAA	1.9004	2.90425	1.8419	0.898612	-4.21314	-4.534	-3.18997	4.54686
SI02665628	CDKN3	1033	not disclosed - validated	2.97895	3.56536	0.326883	0.00588296	1.39723	-2.45543	0.795996	3.2726
SI00073563	CDKN3	1033	CTAGCATAATTTGTATTGAAA	2.65551	0.098373	-1.59402	-0.578407	-0.753976	0.853217	-0.256317	1.25225
SI02665621	CDKN3	1033	not disclosed - validated	-0.293098	-1.52961	-1.81055	0.696194	3.39116	-0.00499663	-1.48932	-3.48559
SI02624244	CHRM1	1128	TACAGTCAAGAGGCCGACTAA	1.68852	-0.047183	1.42187	0.143993	-0.353931	0.115679	2.41471	5.01822
SI00014483	CHRM1	1128	CAGCAAGACAATGACACTGGA	0.146488	0.750762	2.34411	-2.15345	1.85946	0.912492	0.729962	0.808267
SI02624237	CHRM1	1128	CCGGCTTGGCTAGTCACATAT	-2.38477	-5.49268	-1.50927	-1.57714	-4.15394	-6.19285	-4.71352	0.471858
SI00014469	CHRM1	1128	TGGCTCCGAAGTGGTGATCAA	-0.361897	-0.0479773	-0.074535	-1.85536	-2.18307	-2.65162	-1.02725	-0.528106
SI02660021	CKS2	1164	CTCAGTTAAATGCAACTGCAA	1.2614	0.548619	-0.796541	1.51163	-2.26677	-2.596	-0.880516	27.3411
SI00287721	CKS2	1164	not disclosed - validated	7.05335	4.81214	1.35285	-0.768864	2.34046	0.663427	-0.0555611	0.66659
SI02663388	CKS2	1164	not disclosed - validated	2.3034	3.50657	0.286961	0.213929	-1.4793	0.909734	0.925189	-0.199747
SI02660014	CKS2	1164	TAGGTTACTGTAAGATGTTTA	2.40074	-1.34636	-1.3136	-1.14901	-1.14367	-1.93456	0.327811	-0.741664
SI00025221	CLDN3	1365	CACCATTATCCGGGACTTCTA	-3.47488	-6.33449	0.790514	4.92408	-0.637952	-5.22469	-2.22858	10.0699
SI00025214	CLDN3	1365	CACGGCCACCAAGGTCGTCTA	4.4671	2.26692	3.01861	0.470812	-3.43631	-5.86597	-2.26549	1.47556
SI03101623	CLDN3	1365	GACCGCAAGGACTACGTCTAA	-1.10639	-0.00081185	0.611267	-0.641565	6.28639	-5.46393	0.015465	1.24544
SI03065188	CLDN3	1365	CAGCAACATCATCACGTCGCA	1.35711	0.911532	-0.130567	1.12434	2.22002	0.0895786	2.28851	-1.04977
SI00025193	CLDN4	1364	ACGGCCCACAACATCATCCAA	-1.32938	-4.36535	-1.1127	-1.92506	-3.40822	-5.35905	-2.75154	-0.569645
SI00025207	CLDN4	1364	AAGAGCTATTCATCACTGTAA	2.82542	0.992659	-0.883009	0.580309	4.94572	0.0976327	-2.06512	-1.03089
SI00025186	CLDN4	1364	CAGAGCCATATAACTGCTCAA	0.445751	1.35405	-2.56811	1.52135	-0.462196	-2.42982	-3.94721	-2.16325
SI03064418	CLDN4	1364	CAGAGTGGATGGACGGGTTTA	-2.82285	-2.75869	-0.932991	1.72528	-5.75088	-2.23471	-2.79919	-7.6483
SI00348075	CLDN8	9073	AAGGTTACTATTAATTGTTTA	-0.478749	-0.73823	0.57145	2.32749	2.16077	1.18202	3.74095	1.25328
SI00348061	CLDN8	9073	TCCATTTATAATGAAGATTAA	-0.0333723	0.0176351	1.2306	2.07532	0.980816	0.38417	2.30485	0.0749768
SI00348068	CLDN8	9073	AAGGCTTTAATCAGCATTGTA	1.99381	0.268161	-0.0137003	-0.454196	2.1012	1.45864	1.05434	-0.0749768
SI00348082	CLDN8	9073	CACTGAATAAATAGAACTCAA	-0.110263	-2.81875	-1.4763	-1.13343	1.05195	1.55064	0.38486	-0.131275
SI00349293	CNN1	1264	CAAGGTGAACGTGGGAGTGAA	1.12139	0.999369	0.136211	-1.3083	-4.96014	-1.08637	-4.74916	0.00812222
SI00349314	CNN1	1264	AAGATCAATGAGTCAACCCAA	0.858712	-0.0496887	0.0765039	-0.103188	-2.90567	-4.32984	-1.25485	-0.340464
SI00349300	CNN1	1264	CATGGCGAAGACGAAAGGAAA	0.193498	0.215638	0.429601	-2.5096	1.96569	4.90513	-3.27474	-0.365427
SI00349307	CNN1	1264	AGCACAATAAATGGCTGTAAA	-6.57783	-1.75565	-1.63478	-3.12111	-0.102282	2.13017	-0.117785	-0.598415
SI02777467	COQ6	51004	AAGAAAGATTACGTTGATGAA	0.0870825	1.24213	0.126993	0.310613	2.43184	1.967	2.11224	1.11849
SI00162456	COQ6	51004	CAGGAGCAAAGCCATTCGCTA	-2.70308	0.00145059	-0.753125	-3.52676	1.4759	0.995483	1.78216	-0.206497
SI00162463	COQ6	51004	TACGGCAGCCTTCAATGGGAA	1.28332	-2.3333	0.619367	0.0671029	-0.0145306	-0.349386	-0.735091	-1.34983
SI03120558	COQ6	51004	TGGCTGCTACAGACTTACTAA	-1.33288	-1.24573	0.504954	-1.85044	-1.40526	-2.64899	-0.0285097	-1.37998
SI03117793	CPNE4	131034	TGCACGGAAATTGGATGACAA	1.41612	0.406451	0.69386	-0.435757	0.89856	0.0407797	-0.0153354	47.5027
SI03084599	CPNE4	131034	CGCCGGCTAAAGTGCATAGTA	0.693688	1.26839	-0.271029	0.169664	-0.949379	1.26569	0.0246181	27.3916
SI00149891	CPNE4	131034	CCGAACTGAGGTTGTGATGAA	-1.09038	-1.96578	1.52607	8.82391	-6.83596	-3.9664	-5.18	1.19939
SI00149912	CPNE4	131034	CACCAAGGAGGCATCGCAATA	-0.398321	-0.869859	-3.14865	1.03026	-0.172616	1.12889	-0.0085179	0.0559659
SI00354158	CRISP3	10321	TCGGTAAGTCTAAGAAAGCAA	1.07923	0.392853	1.79898	2.87471	-0.0102725	-0.0176612	-0.50653	0.475955
SI00354151	CRISP3	10321	CTGAATTTAATTAGGGTGAAA	-4.15575	-4.60091	2.08345	3.97652	-2.04158	-2.13838	-0.220808	0.233393
SI04307828	CRISP3	10321	ACCAATGGTTGCAAGTACGAA	-2.17475	-0.680835	1.08715	-0.286911	-0.670607	-1.83919	0.270907	0.0457881
SI00354144	CRISP3	10321	CCCAATCTAATTATGAGCTAA	3.12489	2.95365	1.46122	0.853832	-3.53525	-3.61749	-2.8356	-2.74068
SI03245137	CSRP1	1465	TTGGCATTTATCAATGGCTCA	-1.53407	-0.682602	1.3588	-0.00160336	-2.62781	-3.50653	-3.01622	2.179
SI00355495	CSRP1	1465	CTGGGTATCAAGCACGAGGAA	-0.0773933	-0.155522	-0.378576	0.78773	-1.75103	-0.361491	-3.27273	0.0176004
SI03188290	CSRP1	1465	CCGATGCAGCCAGGCAGTCTA	-1.99184	-1.42649	-1.69257	0.991307	-3.77473	-3.77004	-2.56935	-0.000383694
SI00355502	CSRP1	1465	TGCAAAGGATGTTATGCTAAA	0.164357	-0.594871	-0.243316	0.502957	-0.148906	-1.82788	-0.287336	-1.21257
SI00357091	CUTL2	23316	CGGGATTTGATTAAGCACTTA	1.21872	2.69052	-1.91085	-1.18937	0.274762	0.810628	0.490648	2.46562
SI00357098	CUTL2	23316	CAGCCTGGAGGTGTCACTGAA	2.17661	1.17375	-0.00129737	-2.01376	-0.589622	1.22437	-0.480336	-0.156937
SI00357084	CUTL2	23316	AGGGAGGAACTCAACCATCAA	-1.1364	-0.094402	-3.51754	-1.48781	-0.958568	1.82605	0.0295582	-0.41145
SI00357084	CUTL2	23316	AGGGAGGAACTCAACCATCAA	-1.38179	-2.21253	-1.06676	-1.30989	-0.00119811	0.518542	-0.757088	-0.780502
SI00357077	CUTL2	23316	AACATTCTCATAAACATTTAA	4.05289	0.304757	0.11417	-0.236655	-0.00273474	1.26859	2.28257	-1.60551
SI00357077	CUTL2	23316	AACATTCTCATAAACATTTAA	0.653712	1.51994	0.107883	-3.29196	-0.98227	0.206469	-0.0668909	-2.18283
SI02707257	CYB561	1534	CTGGATGACTAAGGAGCTGAA	1.98841	4.29608	1.97998	-0.759432	-2.00153	-1.73618	-0.0463583	6.58589
SI00358239	CYB561	1534	CACGATGGCTGCTGAATTCAA	-1.9985	-0.959506	-0.195786	-1.96388	-4.74305	-3.59021	-3.8215	1.04348
SI02731148	CYB561	1534	CCCATAAAGAGTGTCATGTTA	2.66218	3.32627	0.515589	0.0507117	0.0315193	0.837719	1.86221	0.111829
SI00358246	CYB561	1534	CCGGAATGCTACAGAGAGAAA	-3.34947	-3.3969	-3.61542	3.40936	-7.15246	-5.48156	-1.51354	-0.784549
SI03571659	CYorf14	55410	CAGCTACTCTTTAAATCTCCA	-1.02827	1.86797	1.5331	-1.49544	-7.59654	-3.90144	-3.52523	28.8774
SI03622234	CYorf14	55410	TAGGAATTATCGCATCTCTAA	0.337452	-0.00387759	-0.0390724	2.68877	-0.00124991	-0.00585799	-1.5689	2.79782
SI03571652	CYorf14	55410	CACCAGAGGCCATACCTAATA	1.627	0.778756	-0.532402	1.07167	3.94445	0.792136	-0.348393	1.81061
SI03622241	CYorf14	55410	TCCCATTGCTAAAGACATATA	-0.616354	-0.0639334	0.641509	-1.27492	0.966646	0.485608	2.78249	0.540951
SI04300597	CYorf15A	246126	CAGGGAAACCCTACTAGACTT	-1.09885	1.45086	-2.87923	-1.95106	0.114068	0.685369	1.43195	0.964999
SI04268768	CYorf15A	246126	AGGGAGCTTCCTGAGCAAGAA	-0.0862916	0.472618	-0.0744725	-0.907792	-1.02378	-2.27304	-1.50636	0.443795
SI04313750	CYorf15A	246126	AACATCAAGACTCAAATTGCA	1.65937	2.96147	-0.141334	-1.44322	0.639425	2.4157	-0.0295888	-0.221359
SI04260830	CYorf15A	246126	AGGCCGTGACTTTATAACAAA	0.907393	0.0750959	1.06136	0.945042	2.69679	0.157842	1.87999	-1.41232
SI03107678	CYP4F11	57834	TAAGGGATGTTGCATCGCTAA	-2.15036	-3.50499	-0.889065	-2.65979	-0.420727	0.331859	0.778355	40.6423
SI00130095	CYP4F11	57834	CAGGAACAGTGCCGGCAAGAA	0.578932	1.06133	-0.123072	1.74931	-0.772156	0.0624958	-1.62289	2.07259
SI03055143	CYP4F11	57834	CAATATTATCGGGATCCATTA	-2.81729	0.377187	-0.329764	-0.406798	0.0743113	-0.314699	-0.487421	1.40391
SI03067064	CYP4F11	57834	CAGCGCCAGACTGGACATGTT	-0.58023	0.909643	-1.74776	-0.856209	-1.79915	-2.3139	-0.627953	-0.909029
SI00095865	CYP4F8	11283	AGGGAATGTCTGTAACATCAA	5.46714	3.47239	1.49585	-1.14969	0.547236	1.791	1.39454	1.51668
SI03058923	CYP4F8	11283	CACCTACCTTTGCATCACCTA	-4.61808	-3.79106	-2.48853	0.0251456	-6.54134	-5.91423	-3.35825	0.919214
SI00095858	CYP4F8	11283	TGCCCTTGTAGTGAAACGGAA	1.38356	1.19029	1.02099	-0.180639	-0.010047	0.309561	0.659556	0.634538
SI00095872	CYP4F8	11283	CAAGGACATAGTCTTCTACAA	-2.41291	-2.39129	-2.06386	4.39175	-1.17742	-0.724097	-2.40921	-1.93293
SI03032267	DCXR	51181	AAGATCCGAGTGAATGCAGTA	-5.34099	2.2223	-0.0666141	0.0648857	-0.609114	-1.77917	-1.32939	4.53024
SI00115073	DCXR	51181	TAGCGTCTACTGCTCCACCAA	-3.26399	-1.31511	-2.0676	0.0495614	-3.08171	-3.51084	-3.94698	3.92611
SI03044027	DCXR	51181	AGCGGGCAGTAACTAACCATA	-0.955618	-0.571103	0.523149	2.77176	0.502311	0.00801101	2.03909	-0.757822
SI00115087	DCXR	51181	CACAGTGGTGATGACGTCCAT	-0.675881	0.349576	-0.805477	1.81663	-0.409022	0.901212	1.51407	-0.803202
SI00015701	DDC	1644	CAGGCTTATATCCGCAAGCAT	0.0340122	-0.37308	-0.111749	0.543716	-1.0716	-3.24953	-0.620533	0.986553
SI00015715	DDC	1644	TCGGCTAAAGGGTTCCAACAA	-0.437163	-2.41199	-0.11242	0.00431978	-2.34535	-0.015208	-0.359217	0.0966721
SI00015708	DDC	1644	CAGACTTAACGGGAGCCTTTA	-1.62882	-2.25699	-0.459285	-0.186507	-1.30915	-1.24526	-3.47971	0.0330843
SI00015722	DDC	1644	ATCAACGACGTTGAGAAGATA	-0.0229574	1.18959	3.38651	-1.80915	-0.755917	-0.0345501	-1.41417	-2.14367
SI00361417	DDX3Y	8653	CAGAGGTATGATACAACTTTA	-1.0029	-0.406451	-1.64794	0.787407	1.31828	1.52631	1.36292	1.31263
SI00361438	DDX3Y	8653	AAGGATATGCTTGTACTAGTA	-4.0852	-1.83135	1.1799	-2.6446	-2.44195	-3.79273	-1.78999	0.0346345
SI00361424	DDX3Y	8653	CACCGTATGTGAAATAATATA	-0.391916	-1.506	-2.27532	-2.7689	-1.33588	-0.0174261	1.53074	-0.901149
SI00361431	DDX3Y	8653	CAGGCTTTAATTTAATGTAGA	0.801123	2.17489	0.12031	-0.0462132	2.23791	2.65126	0.458642	-1.26969
SI00030072	DES	1674	CGAGGAGATCGCGTTCCTTAA	-0.157085	0.485854	1.748	0.923576	-0.158594	-1.45344	-0.00217017	34.416
SI00030079	DES	1674	CTGCGAGATTGACGCCCTGAA	0.0369564	0.530383	0.0543477	1.53709	-8.61612	-12.0127	-8.1086	8.00869
SI00030086	DES	1674	CAAGAAGACGGTGATGATCAA	-1.04803	-2.43568	1.70043	0.0652163	-1.87977	-2.5288	-0.895524	-0.543234
SI00030093	DES	1674	CAGCAGCATGAAGTGCTCTAA	-3.84285	-3.14377	0.417384	-1.80519	-2.16223	-0.300784	0.75963	-1.18604
SI00363349	DHDH	27294	CCCGACCGAGCTGGTGGTGAA	-2.05483	-0.00109493	-1.21434	1.41308	-6.89757	-5.09459	-1.57987	16.0997
SI00363356	DHDH	27294	CCGAATAAATAAAGACATCTT	1.34035	0.501765	0.640903	-0.840334	-0.0315193	0.00812828	0.855793	1.28613
SI03146234	DHDH	27294	AGGCATGAGTTATGAGGCCAA	-1.00215	-0.124647	1.0032	-0.0204579	0.178751	1.57476	1.70876	0.097005
SI00363370	DHDH	27294	CAGAATTTGGGAAGAATCTCA	1.66605	-3.5906	-0.326094	1.89788	2.84801	-0.288214	-2.42963	-1.07443
SI00152502	DHRS13	147015	CTCGGAAATTTGGATGTAGTA	-0.28155	-0.775307	2.02889	-1.16692	2.59813	-0.0114365	0.838603	2.18665
SI00152509	DHRS13	147015	ACGGTTGGACATCCTCATCCA	-0.0498412	-1.0051	-2.43492	-1.11784	0.770127	-1.62674	-1.22005	0.19134
SI03081750	DHRS13	147015	CCGGACCCGTGAGGCGTTTAA	-0.327972	-0.480692	-0.760721	-0.795189	1.18583	2.20193	2.37704	-0.000727537
SI00152495	DHRS13	147015	ACCGTCTAGCTAGGTAGTTAA	3.50496	1.13305	1.61421	1.6279	1.37895	1.92496	3.741	-0.944073
SI00113148	DHRS7	51635	TAGAATCGACATTCTGGTCAA	-2.3798	-3.59413	-2.00785	2.65941	2.49393	0.700774	1.23803	0.821519
SI03069262	DHRS7	51635	CAGGACCTGTGCAATCAAATA	1.02962	1.07781	0.993124	1.21174	-2.14716	-0.811395	-2.27247	-1.69821
SI02777768	DHRS7	51635	not disclosed - validated	-1.5497	-0.829803	1.0929	-0.478997	-0.424102	-0.255394	-2.71393	-2.76786
SI03045588	DHRS7	51635	AGGGACGGTGTCCTTGACAAA	-0.094397	2.37324	2.61504	-1.5529	0.70633	0.880291	0.491835	-5.35719
SI00370587	DNAH8	1769	CTGCAATATTATGATGAGTTA	0.336328	-0.058167	-0.406678	-1.85215	4.75568	1.81039	0.968604	-0.00871734
SI00370573	DNAH8	1769	AAGGTGAAGTTCATTAATGAA	1.75826	-1.86531	1.57053	-0.0819129	-0.592138	0.0941903	-0.105517	-0.28463
SI00370580	DNAH8	1769	GTGGATGAAATTGATAGTGAA	-0.00151811	0.0388064	-0.670437	-0.719874	0.0206098	-0.0433429	0.280138	-1.02472
SI00370594	DNAH8	1769	CTGGTTAATTTCGATCCCAAA	-0.968109	0.830707	-0.985041	-1.61325	-0.452314	-1.09013	0.702467	-1.85955
SI00371560	DNASE2B	58511	CACAGCCTATCTAATATACAA	0.0191209	-0.658966	-0.431874	-1.10663	-1.74032	-1.03724	-0.472812	3.64036
SI00371553	DNASE2B	58511	CTGCATAACTTTCAAGTACAA	1.74173	1.03754	0.966377	1.3201	0.942631	0.0748216	-0.322323	0.221989
SI00371574	DNASE2B	58511	CCGGAAGAAGGCTATGATTAT	1.48396	2.79457	6.83663	-1.41846	-1.1346	-3.05189	1.49737	0.161888
SI00371567	DNASE2B	58511	AGGCCTGTGAATATACTTATA	-0.621457	-2.38849	-2.34451	0.899594	0.284603	-0.548231	-0.554566	-2.34482
SI00030212	DPP4	1803	ACACTCTAACTGATTACTTAA	-2.27732	-1.24991	-1.79398	-3.02742	-0.227451	-1.24501	-0.858545	3.28565
SI03099642	DPP4	1803	CTGGTCGATGTTGGAGTGGAT	3.12584	3.65877	-0.67432	1.56063	-0.761697	-1.48321	-0.511423	0.152982
SI00030219	DPP4	1803	CAGTAAAGAGGCGAAGTATTA	1.50322	-0.708948	0.503729	-0.942451	0.908563	-0.456343	-0.00813233	-0.161419
SI00030226	DPP4	1803	ATCGGGAAGTGGCGTGTTCAA	-2.34565	-1.10016	-2.02827	-1.1814	-1.4083	-0.797961	-1.17756	-4.3
SI00373884	DSC2	1824	CAGGCGCTTCAGAGAAGCTAA	-0.209315	0.193534	-0.00497435	0.0495694	-0.0303109	0.00762539	0.530659	1.23783
SI00373891	DSC2	1824	CAGCCAATTTATAGTGCAATA	-0.93124	-1.81753	-1.73046	-0.827725	-0.013445	0.0880123	-0.941343	0.449782
SI00373877	DSC2	1824	AACAATTATTTGCCAGATTAA	-0.388053	1.20313	0.867686	-2.41014	-3.36888	-3.22557	-0.460648	-1.70143
SI00373898	DSC2	1824	CAGAGAGTTAATTGACAAGTA	0.251098	0.12641	1.97387	0.159511	-0.88925	-1.89053	0.0287514	-2.42802
SI03204215	DSTN	11034	CTCGCCATTCACTGATTGGAA	-0.0284964	-2.16716	0.448327	-1.13996	-0.283083	0.0455403	0.518113	0.894374
SI00374465	DSTN	11034	AAGCAGAATAATGGAATATAA	1.31186	3.23199	3.38682	0.74399	0.0958986	1.08837	-0.165766	0.591749
SI03240384	DSTN	11034	TTAGGTGGATCCTTAATTGTA	1.9888	-1.04833	4.00773	-2.08728	-0.166008	-0.0274913	-0.902659	-0.380953
SI00374472	DSTN	11034	AAGAGAATTATTACATCTTTA	-0.845308	0.631098	0.626749	1.92824	-2.17448	-0.00732394	-0.148564	-0.898594
SI00097545	EDG7	23566	TACGTGTACGTCAAGAGGAAA	-1.18023	-1.00167	2.32995	-0.000193593	1.11046	1.15354	-1.59581	0.320938
SI02639000	EDG7	23566	ACCCAGGTGATGACTGTCTTA	-0.37844	2.25413	-0.407209	-4.22351	-1.47746	-0.251193	0.390757	0.180418
SI00097552	EDG7	23566	ACGTCTTGTCTCCGCATACAA	-1.49341	-0.0792388	-2.17725	-0.769999	-0.182281	-1.6365	-1.57101	-0.15454
SI02639007	EDG7	23566	ATAGAGGATAGTATTAGCCAA	-5.02216	-5.39873	-5.34408	3.68297	-0.0409333	-0.0778165	-0.491467	-0.600989
SI00376565	EFHC1	114327	AGGAATAAACATCACAATTTA	0.690427	-0.249314	1.94815	-0.172219	0.194542	0.81451	1.74757	0.127556
SI00376572	EFHC1	114327	CAGGTGAACATTTACTATTAT	-0.992146	-0.838918	-1.90658	-0.384974	-0.598953	-2.38713	0.0668153	0.0508157
SI00376579	EFHC1	114327	TGGGAGAACTTTCTTCATTTA	0.540535	2.24181	0.0576094	0.493884	1.49633	1.01635	-0.244073	-0.849595
SI00376586	EFHC1	114327	CCGCAGATTTGTCTTCTCTTA	1.20593	1.10856	0.284135	-0.474259	0.618087	1.68279	0.865288	-1.2121
SI00070406	EFNA3	1944	CAGGTGAACGTGAACGACTAT	3.27192	4.3361	2.49217	3.29318	0.821605	0.26421	3.39676	1.60644
SI00070392	EFNA3	1944	CCGGCATGCGGTGTACTGGAA	-0.454432	-1.70092	-1.30701	-1.49108	0.6124	-0.18127	-2.43321	0.621167
SI00070399	EFNA3	1944	CAGGATTGTGGTTTGGATTGA	1.48207	0.926	-0.40497	1.17115	-1.61491	-1.8378	-0.440212	0.551017
SI02661974	EFNA3	1944	CAGGCATGTACAGACTCTATA	3.99129	4.39952	2.19375	4.10977	0.546233	0.206411	1.44344	0.0462831
SI00377160	EHF	26298	CTGGAAGTAAGAAGAATTAAA	3.02672	2.10074	0.363145	-0.388912	0.238437	1.99247	-0.0955132	49.2687
SI04364437	EHF	26298	TGGACGAAGACTGGTATATAA	1.04392	2.85289	0.377172	-0.710106	-0.567731	-1.71795	-0.270907	1.0404
SI00377174	EHF	26298	ATGGTTGGTGAAATACTTTAA	0.367002	1.28999	-3.36448	0.75367	-1.06757	-2.18922	-2.41269	-0.157477
SI00377153	EHF	26298	CAGCAATAATATGCAAATGAA	0.0315196	0.88938	-1.09807	-2.2752	-0.883584	-1.01695	-0.0430582	-1.30213
SI00378924	ELOVL5	60481	AGGGAGTATTATTATAGTATA	0.972171	2.93575	0.72991	0.121453	2.42797	2.32025	1.95731	0.925217
SI00378931	ELOVL5	60481	ATGCATGTGATTGTAAATGTA	0.559053	1.81685	-1.7289	0.747709	3.11622	2.82161	-0.948781	-0.816022
SI00378938	ELOVL5	60481	AAGGTCATTGACAATGTATAA	0.29433	1.25103	1.45492	-1.54263	0.000380941	-0.805372	1.76294	-1.777
SI03185854	ELOVL5	60481	CCCGGGCCGCATGACATCATA	-2.78442	-1.6279	0.97179	0.627583	0.95024	-0.0145885	-0.0545441	-2.70468
SI00734888	ELP2	55250	TAGAAACAAGTCAAAGCCAAA	0.17088	3.07268	3.53849	-1.07024	0.367538	-1.25234	-0.12801	1.40064
SI00734874	ELP2	55250	CACAGGTGACTTGGCATGAAA	0.391575	-1.48874	0.600328	-0.261222	-1.0921	1.43171	0.620652	-0.165575
SI00734867	ELP2	55250	CAGGATGACGATAACATAAGA	1.04969	-0.528215	-1.03838	1.53023	0.319438	-1.36944	-0.1796	-1.84269
SI00734881	ELP2	55250	CTGCATTGGGATTATCAAATA	1.476	-0.0215551	1.13759	-6.89e-05	-1.0826	0.0275631	-0.186181	-1.87677
SI02653798	ENO1	2023	not disclosed - validated	-0.644882	-0.0913275	0.482725	-1.12923	1.26913	1.26134	1.10166	5.33061
SI03054905	ENO1	2023	CAAGTCCTTCATCAAGGACTA	1.01964	3.72967	0.35243	0.896397	1.86426	0.622409	-0.620404	0.0943526
SI02654309	ENO1	2023	not disclosed - validated	0.420131	1.17973	1.41347	-0.313365	0.324252	1.00087	1.37796	0.0940417
SI03065755	ENO1	2023	CAGCAGGTACATCTCGCCTGA	-0.0187082	0.767569	0.015982	-0.0989129	-0.395262	0.755222	2.18185	-0.00399228
SI00379841	ENPP5	59084	AAGCATTTAATTCACAGTCAA	-2.14641	-1.05814	-0.554058	-1.35465	1.69849	-0.00811048	0.0791936	2.12997
SI00379862	ENPP5	59084	TCCGTTGGGATTACTTATATA	-0.772501	2.22175	-0.465383	-0.775004	-0.751099	-3.51844	-2.53111	0.973491
SI00379855	ENPP5	59084	CAGGTGCTCAGTGGAATCAAA	-3.20857	-0.417671	0.0300053	1.09326	1.71582	0.536311	0.30002	0.445145
SI00379848	ENPP5	59084	CACGGTTACGATAATGCGTTA	1.55507	3.33689	3.69302	2.34024	3.31333	0.230858	2.23195	0.0256735
SI00380065	ENTPD5	957	CAGGATTGCTTCTGCAACAAA	-1.55552	-0.0219343	0.959247	-3.15949	-0.367637	0.019706	0.175058	1.05193
SI00380079	ENTPD5	957	TAGAGATTTAGGTTTAATTAA	-0.0528121	3.65904	0.988239	-2.31597	0.367055	0.408856	0.38768	0.885868
SI00380072	ENTPD5	957	CAGACATGATTGATTATGAAA	-2.81587	-4.88722	-1.58259	1.65694	1.73679	2.30855	1.45361	-0.113566
SI00380086	ENTPD5	957	CTCATTCCACTGAATATTTAA	0.857713	0.863914	0.696039	-3.02346	-1.15882	-0.019706	-2.11116	-4.0821
SI00380513	EPHX2	2053	TTGCATGGAAGTGTTATGTAA	-1.80826	-1.62176	0.310978	1.08117	1.72074	3.40386	0.965247	43.4816
SI00380520	EPHX2	2053	CTGAATGATGCTTTCCAGAAA	0.0229574	-0.869415	-3.64862	0.0872746	-8.54406	-3.17704	-3.46386	5.23134
SI00380534	EPHX2	2053	CAGGTGGTGATTTCTCTTTGA	-1.28792	0.792209	-0.370586	3.38437	-3.20594	-2.24633	-3.32643	2.96581
SI00380527	EPHX2	2053	TTGGGATGCCTTACTCAATAA	-4.52084	-3.17157	0.0110666	1.17423	0.359132	-0.924108	-2.09803	2.19636
SI00380674	EPN3	55040	TAGGCCTTTGTTCCTATTTAT	3.20608	1.54548	2.51422	0.388993	-0.0658059	-0.279	-2.65232	0.0104692
SI00380667	EPN3	55040	CCGGCTGTTTAGGAAACTGCA	-0.86759	-3.01193	-1.84375	1.4625	-0.606831	-0.892858	0.280947	-0.0710629
SI00380653	EPN3	55040	TTCGGTCATTTCATTCATTTA	-2.98311	-1.56559	-1.35507	0.379107	0.061248	0.00289504	0.078067	-0.494621
SI00380660	EPN3	55040	CCCGCATAATAAAGACTGGAA	0.00406393	1.46867	1.78195	0.20192	-3.08744	-2.67053	-0.95847	-1.0351
SI00063903	ERG	2078	TAGAGTGAGCGTGTGATTGTA	3.61505	2.22797	5.33317	-3.74339	-1.66921	-2.27926	-0.0312805	3.10742
SI03089443	ERG	2078	CTCCACGGTTAATGCATGCTA	3.10676	3.88075	3.00591	0.588709	-0.00987968	0.283633	0.0273272	0.708348
SI00063910	ERG	2078	TGCGTTTGTCAGAATGAAGTA	-0.743752	-3.80131	-0.146339	0.72723	0.00987968	-1.54529	-0.36788	0.371967
SI03064726	ERG	2078	CAGATCCTACGCTATGGAGTA	2.56964	0.202968	0.139531	-0.0257041	-1.52714	-1.8804	-2.97884	0.240039
SI03198860	ERGIC1	57222	CTCACCGGATTTATAACGACA	0.250158	-0.0162549	0.546744	1.42219	-0.00528648	0.403289	0.5716	1.68448
SI00457163	ERGIC1	57222	AAGGCTATTTAAATTAATTCA	-1.9443	1.18527	0.502882	2.16103	-0.00316321	0.545597	0.185439	1.23988
SI04302872	ERGIC1	57222	CACCGGATTTATAACGACAGA	-4.00314	-3.18494	-3.05591	4.68996	-0.204275	-0.824918	-1.89658	1.02745
SI00457170	ERGIC1	57222	CAGCATCAACAAGGTATGGAA	-1.46459	0.0324819	3.20355	-1.07762	1.27579	0.916939	1.09921	-0.777328
SI02626302	FAAH	2166	CAGCAAGGAAATGTCCTGCAT	-1.45178	-4.29275	0.997895	4.99307	-6.18202	-6.46999	-5.00306	8.31961
SI00026012	FAAH	2166	CCGGCGGAGTGCGACAGCGTA	1.95299	1.46148	0.0100259	7.01074	1.79509	-0.273824	0.83785	0.623258
SI00026005	FAAH	2166	CAAGGCCCAACTAACAGTCAA	0.131368	-1.47057	-1.4783	14.4184	0.917141	2.39616	1.36322	-0.0816512
SI00026019	FAAH	2166	CAGCTACACTATGCTGTACAA	-3.13467	-3.39396	-0.818883	-1.93935	-1.8116	-1.12223	-2.01435	-7.3691
SI00323197	FAM129A	116496	TTGATGATTCTTATTAATTAA	1.59413	0.0426978	1.38354	1.65e-05	0.71938	2.31302	1.3989	0.895768
SI00323204	FAM129A	116496	AAGGTTAAACTCCGAGTCTTA	2.05362	-0.0105957	-1.60893	0.455865	-0.620785	-0.00172386	-0.082421	0.157477
SI00323211	FAM129A	116496	TCGAAGGAAGTTTGCTCTTAA	0.994352	4.18113	-0.707697	-0.0554263	-0.878158	-0.748713	0.0105754	-0.140219
SI00323218	FAM129A	116496	TAGCTAAGTTATCGAGCTTAA	-3.39227	-2.81049	-0.510926	-0.191806	0.935143	1.18919	-0.456661	-0.477239
SI00148407	FAM3B	54097	CAGGTCTAGCTGGGTATTTAT	-5.48632	-2.86724	-1.80362	-2.07676	-4.36028	-3.97717	-3.04685	21.3319
SI00148400	FAM3B	54097	CTGGGTATTTATTGCAGCAAA	-0.922071	0.443967	-0.0469512	-0.765673	-0.978502	-1.66123	-3.13303	1.8782
SI03029516	FAM3B	54097	AACGATGCCAAGAATGCCATA	0.814941	-1.44007	2.77317	-1.71799	0.0359346	-0.125372	-0.131118	1.56084
SI00148421	FAM3B	54097	CTGGACCGATGACAAAGTTTA	2.03266	2.43075	-0.623735	-0.435098	0.734711	0.411007	1.47478	0.0131517
SI00385511	FBXO25	26260	CCAGTGCAGTCTAAACTTCAA	-0.486605	-0.202697	1.68137	-2.17814	3.00749	3.53185	2.02793	6.9563
SI00385497	FBXO25	26260	CAGGCATAGGATAGAAACGTA	-2.88448	-0.603426	2.07742	0.606984	-0.0238685	-1.26365	0.223063	-0.421471
SI00385518	FBXO25	26260	CTCTCTATATATATAGTTCAA	1.63639	1.03654	-1.16178	0.787042	-0.00429716	-1.7921	-0.424566	-0.538208
SI03165323	FBXO25	26260	CACGTTGTATATGCTTAGTGA	-1.99881	-1.11054	-0.255455	3.77142	-0.223868	0.425363	1.35613	-1.83481
SI04255503	FLJ21062	79846	TGGCTAGAACATCAAACGCTA	0.00777881	1.35837	-0.488368	1.37549	0.600982	1.87008	2.19351	95.2043
SI00399091	FLJ21062	79846	CAGCTATTAATTGATGGCAAA	0.0894949	-0.337723	-0.0650456	0.000240894	0.000945615	-5.25725	-3.32585	18.6143
SI00399098	FLJ21062	79846	CCCAGATGCGTTACAGTTTAA	1.95972	2.44168	0.601831	-3.96242	1.86219	0.115048	3.83965	-0.773746
SI03128041	FLJ21062	79846	AAGACCAGTCACTACAGATAA	-0.546082	-0.470121	-0.406644	1.35189	-0.425209	-1.04579	-0.0193072	-0.907673
SI00399511	FLJ21511	80157	AACCTTGATTTGCTTCTTCAA	-1.88617	1.65533	-0.192285	0.944746	0.902635	1.29546	2.80556	3.0346
SI00399504	FLJ21511	80157	CTGGAAATTGGTTAACAAGAA	-0.284525	0.626449	-1.19946	17.7902	0.791023	-1.63897	-0.0878354	1.80276
SI00399518	FLJ21511	80157	AGCCATCACATTGACCGTTAA	-3.70814	-3.98388	-0.256446	1.70444	0.0214257	0.0428807	-0.0886436	-2.88066
SI00399497	FLJ21511	80157	CAGATTGTTCTTGTTGTTCTA	-0.372025	0.000841931	-2.22398	1.84914	0.520653	-0.0496761	0.105517	-3.15324
SI00405475	FLJ31568	150244	CCCTCAGTTAACCCTCAGAAA	-2.71762	-4.28776	-0.501437	19.8132	-3.43946	-14.6342	-7.50079	52.3832
SI00405461	FLJ31568	150244	CTGGCATTTCTTTGATAACAT	0.890273	-0.0273612	-0.641151	2.61041	2.72288	1.83593	0.131923	6.02062
SI00405482	FLJ31568	150244	CACGGGACTAGAAGCGTCTTA	-0.00865007	0.102588	0.966247	1.23457	1.60396	0.114529	2.49183	1.60408
SI00405468	FLJ31568	150244	TCGCAGCCTGTCCTACAATAA	-0.040087	0.732569	-0.451564	-0.227276	0.816701	0.363451	0.525229	-1.29178
SI00411999	FLJ38482	201931	CCGGAGATTTAATAAAGCTAA	2.13723	-2.14362	-0.401575	-0.00431978	0.0102725	1.25068	-0.0107935	7.56722
SI00412013	FLJ38482	201931	TAGGAAAGGCATCTTCTATAA	2.82232	4.33908	0.970891	-0.162578	-4.06288	-2.38365	-0.497562	-0.531299
SI00411992	FLJ38482	201931	AAGCCTTGGATTATACTTAAA	1.22716	1.11859	-0.274258	0.253622	-0.0635676	0.619735	1.8704	-0.905488
SI00412006	FLJ38482	201931	CTGAATTTCTATTATGAACAA	-1.59686	-1.62691	-2.16476	-2.01763	-1.14696	-1.36347	0.0554148	-1.0079
SI00419811	FLNC	2318	CACCTACACCATTACCATCAA	-3.41804	-2.78414	-0.800442	-0.146616	-0.59491	0.695658	0.174598	46.0194
SI03648813	FLNC	2318	CACCTTCACTATTGTCACCAA	2.59714	2.6756	0.0694201	0.00539813	-0.237816	-0.923782	-0.0838099	5.07135
SI00419804	FLNC	2318	CCGGTACACCATCACCATCAA	-3.10395	-3.56641	-0.216307	0.493433	-4.30816	-0.918208	-1.67494	2.08405
SI03648820	FLNC	2318	CCGCGCCAGCATGATGAACAA	1.13008	-0.86521	-0.928754	-0.557163	-2.54312	-2.24233	-0.516767	1.022
SI03033793	FOLH1	2346	AAGCTACTAACATTACTCCAA	-0.309523	-0.605001	-1.13667	1.73441	1.17082	0.687888	2.47557	61.4519
SI03033422	FOLH1	2346	AAGCGAGGCATTAGTGAGATT	0.702493	0.560806	-1.1643	-1.45396	0.537233	-0.244956	-0.115929	0.309043
SI00064274	FOLH1	2346	AGGGCGATCTAGTGTATGTTA	-3.21236	-0.92301	-1.30046	-0.127148	0.00123239	-0.200849	0.377659	-0.649562
SI03115868	FOLH1	2346	TCCTGTTGTCCTACCCAAATA	-0.874926	0.963185	-0.108433	-3.30145	-0.0691881	0.917478	1.32335	-1.48354
SI00420490	FOXA1	3169	CAGGATGTTAGGAACTGTGAA	-4.16479	-3.70785	-1.23827	4.17168	-1.16723	-3.30125	-2.40351	10.8021
SI03220238	FOXA1	3169	GCGAAGTTTAATGATCCACAA	-2.26751	-4.15705	-0.124224	2.19316	0.0131341	-0.214999	-0.0238388	0.910223
SI00420476	FOXA1	3169	ATCAATGTGATTGTAATTAAA	-2.30169	-3.07626	-0.890894	3.11386	-3.05719	-1.90285	-1.26797	0.564659
SI00420483	FOXA1	3169	AACCGTCAACAGCATAATAAA	-5.4519	-3.68726	-3.80689	0.526253	-2.92491	-2.70034	-0.856285	-3.02245
SI03160836	FOXF1	2294	CACCAGCAGGTCACCTACCAA	0.840245	3.94529	3.83003	1.7682	-7.70211	-9.81575	-6.04731	3.51602
SI00420812	FOXF1	2294	ATGGTGTAACTTTGTTGGCAA	0.348916	-0.257594	3.48944	-1.34254	0.00192547	-1.63632	-0.177042	-0.00586359
SI00420819	FOXF1	2294	CTGTCCGTCTTTAAACAGAAA	-2.55141	-2.88367	-0.532788	0.43136	-3.75879	-4.22175	-3.94629	-0.465633
SI00420833	FOXF1	2294	CAGCGGCGCCTCTTATATCAA	0.65413	-0.14186	0.41576	1.53591	0.0293266	0.0492555	-0.825302	-0.685512
SI00423437	GADD45G	10912	CAGGATGCAGGGTGCCGGGAA	-0.0107115	-0.861989	1.31202	-0.197941	-7.56182	-2.58255	-3.74654	6.3835
SI00423430	GADD45G	10912	TCCGAGCTGAGGACTCTGCAA	-2.18096	-1.97084	-1.64805	6.27802	-2.99261	-4.97996	-3.71583	5.98881
SI00423416	GADD45G	10912	CTAAAGGATGCTGCTGTTGAA	0.764349	5.98577	-0.32094	0.108252	-1.64692	-1.8504	0.0202643	0.843861
SI00423423	GADD45G	10912	CGGCGTCTACGAGTCAGCCAA	-0.528507	1.54684	1.73335	-3.54951	-3.54894	-0.803928	-1.5933	-0.00593426
SI02781471	GATA2	2624	CTGGCGCACAACTACATGGAA	-1.06475	-0.712183	1.54019	-3.98086	-0.0481263	-1.77841	-2.28702	33.0554
SI00143997	GATA2	2624	TTGGATTAGTGAACTAAGTTA	-1.97277	-1.86261	-1.25337	-2.70726	-0.00199952	-0.043973	0.00622337	-1.2311
SI03083850	GATA2	2624	CGAGGTGGACGTCTTCTTCAA	-2.4574	-2.52683	-2.81531	-3.23131	-3.22052	-3.70498	-1.50101	-1.36005
SI02781436	GATA2	2624	AAGGCTCGTTCCTGTTCAGAA	-2.85889	-4.35716	-0.0234706	-1.47304	-2.19487	-2.52406	-1.98004	-2.72371
SI00069482	GDF15	9518	CTGTTATTTATTATTAATTTA	-0.651948	-0.40459	0.578566	0.595455	2.01673	0.855171	-0.689359	8.30764
SI00069468	GDF15	9518	AAAGCTGTCTGAACTGTTAAA	0.607463	1.71482	1.83869	-2.05092	1.64594	0.999723	0.674068	-0.054341
SI00069461	GDF15	9518	ATGGAACTGTGTATTTATTTA	0.921805	0.407844	0.346119	0.4619	-0.430705	-0.214554	-0.0990449	-0.254342
SI03098480	GDF15	9518	CTGGGAAGATTCGAACACCGA	-2.16761	-0.272496	-0.312192	-2.14047	2.32605	1.30513	1.22539	-2.54395
SI03037090	GHR	2690	AAGTGTTAATCCAGGCCTAAA	2.37589	3.97306	0.438917	-0.237786	-0.92593	1.42012	3.37485	1.97304
SI03072104	GHR	2690	CAGGTGAGCGACATTACACCA	-3.06709	-2.80613	-3.52487	-0.23668	-2.35325	-3.26679	-0.392948	0.515546
SI00003444	GHR	2690	TAGAACCTAATTCAATTCAAA	0.105587	0.0234842	1.75283	-0.530025	0.507957	1.37355	1.93269	-0.0966721
SI00003451	GHR	2690	TCCCAAGAGCTACGTATTTAA	-0.00983893	-0.634848	-0.539049	-0.268431	-0.674662	-0.733067	-1.24122	-1.46042
SI00003514	GJB1	2705	TGGCATCTGCATCATCCTCAA	-3.74938	-2.45309	-0.664898	2.26995	-3.36394	-1.84575	-2.76952	3.22483
SI00003528	GJB1	2705	CTGCACAGACATGAGACCATA	1.47716	-0.391722	-1.73266	1.41225	-1.51966	-1.25507	0.64695	2.88749
SI03028886	GJB1	2705	AACCGTCTTCACCGTCTTCAT	-1.50084	-2.37579	-0.182827	1.1829	-0.594483	-1.39729	0.0569381	0.583148
SI03080959	GJB1	2705	CCGCCTCTCACCTGAATACAA	0.897313	0.962823	-1.73307	-0.373919	1.38118	-0.474241	1.72126	0.0132588
SI00471415	GLB1L3	112937	CACCCTATTCTGTAACTGATA	-0.705296	0.0639334	-1.30124	1.47334	-0.749331	-0.0516155	-2.05138	2.28522
SI00471408	GLB1L3	112937	CCCGGTTACTGTTGAGGACAA	0.743511	-2.14488	-1.33994	-0.0870839	2.37286	1.75768	-0.722921	1.73268
SI00471422	GLB1L3	112937	TCGGTTTAAGCAGGAAGAGAA	-5.65486	-3.5102	-1.43442	12.2243	-2.81589	-0.94656	-2.14952	-1.39587
SI00471429	GLB1L3	112937	ATGGCTCATTCAATAAGGATA	-1.40966	-1.95993	-0.611456	1.77522	-0.326879	-0.00303463	0.156966	-1.90561
SI04315843	GLYATL1	92292	AAGGACATGTGCCATGCACTA	4.29404	3.43251	0.884372	1.74281	1.1522	2.51815	1.28488	5.71897
SI00633878	GLYATL1	92292	CACCCAGATGATGAATTTGAA	-0.288863	-1.17905	0.0167159	0.259399	-3.91161	-2.91226	-3.05977	-0.713185
SI00633892	GLYATL1	92292	CACCTGGAGCCTTGATGTTAA	-5.55586	-2.33646	-1.32339	0.40754	-7.26338	-6.78169	-3.17503	-1.0786
SI03231886	GLYATL1	92292	TCCCTGCTATTTCTGGATTTA	-1.27937	-2.89567	-1.35485	0.492824	-0.579871	-1.26796	-1.12731	-2.40456
SI00072534	GOLGA5	9950	CACGACCAACCATATGGCAAA	-0.035261	-1.36118	2.65236	0.152759	-3.57059	-2.36708	-3.85541	39.3345
SI00072520	GOLGA5	9950	AAGCAGGAGTTCCACTATATA	0.357312	1.14905	-0.0911413	-3.13711	-2.35495	-0.950437	-2.29939	-0.00599929
SI00072513	GOLGA5	9950	CTGGACCTAAATCTACGTATA	-0.00704668	-1.63904	0.00945487	-0.400685	1.0553	2.01582	1.93598	-0.098879
SI00072527	GOLGA5	9950	AAGAAGATCTTTATCGAACAA	-0.47627	-2.20878	-0.926325	-1.93492	0.566032	0.212011	0.106554	-2.09373
SI00429408	GOLPH3	64083	CACCATTGGTTTCATAATGTA	-0.0682811	-0.223452	-3.00448	0.000153786	0.0584539	1.53583	0.453115	1.24696
SI00429422	GOLPH3	64083	CTGTATATAGTTTGAATTATA	0.833734	0.763909	0.0129995	-0.539343	0.136873	0.201321	0.762074	-0.326149
SI00429429	GOLPH3	64083	AACAAGAAAGGTAATCTGTAA	0.119477	0.20376	-1.12015	0.0652609	2.17812	-0.421542	-1.02982	-0.709306
SI00429415	GOLPH3	64083	CACAGTAAATACTTAATATAA	0.189368	0.257264	-1.23143	0.0241183	-0.235267	-0.0492555	0.531247	-1.35447
SI00110019	GPR116	221395	AAGGATCTTTCTATTAGCATA	2.04359	3.31282	0.0746398	-0.581925	0.368713	1.3659	-0.11776	0.415245
SI00110033	GPR116	221395	TTCCATGTTAATGATCTAATA	-0.000720102	0.879963	-0.853548	-0.173585	0.41965	-1.00417	1.41482	-0.0207183
SI00110040	GPR116	221395	TCCCAGACCAATATACATTAA	-0.485023	1.98962	-2.03599	1.62927	0.210519	-0.99018	1.21581	-0.0790191
SI02641387	GPR116	221395	TTGAGTCTTCATGAACATGAA	-0.464454	2.4292	1.11809	-0.517931	-2.22015	-4.07613	-2.24784	-0.112248
SI00430773	GREB1	9687	CAGCAGCTTGCCGCTCTAGAA	0.280069	-1.2683	0.883068	-0.590348	3.60863	-0.0468033	2.24883	4.33452
SI03225096	GREB1	9687	TACCTGGTCCGTAATGCACAA	3.30538	3.21893	2.76973	0.486433	1.47058	2.47977	2.41924	-0.0183448
SI00430766	GREB1	9687	CACGGAATTCTCCAATCATAT	-2.46403	-1.08914	-1.26905	21.7176	-2.67524	-4.03641	-2.50709	-0.584101
SI04338950	GREB1	9687	TCACGGAATTCTCCAATCATA	0.945193	0.122063	3.05225	-0.902115	1.30535	-2.65047	-0.80525	-2.16976
SI00743295	GRHL2	79977	CAAGGCCATGATGATCATTAA	0.000720102	-1.183	0.468175	-0.698172	-0.2313	0.367934	-1.49477	1.52506
SI03171798	GRHL2	79977	CAGCGCCTATCTCAAAGACGA	-1.41382	-3.43283	0.32492	-1.91e-06	-1.38451	-1.20554	-0.65875	1.43667
SI00743309	GRHL2	79977	ACGGCCCTTTCTTAAAGACAA	-0.328995	-1.3125	-0.207576	2.19646	-3.29397	-3.40795	-1.61556	-0.0173883
SI00743316	GRHL2	79977	AAGGCCCAGATTTGTTTGTAA	0.040087	-0.0777984	-0.67093	-0.0230205	-1.20316	-3.59707	-2.85639	-1.68498
SI00017045	GUCY1A3	2982	CAGGAATAGATTAGCAACCTA	-0.211357	-1.17292	-1.19244	-1.70136	-1.3524	-0.761184	-2.70088	0.758386
SI03024000	GUCY1A3	2982	TTGCAGCGAGTTTGTGAATCA	2.76532	0.275338	6.68318	-0.724297	-1.93101	-2.05426	-3.27922	-0.0500397
SI00017066	GUCY1A3	2982	CAGAGAGTATTTGCAAACTGA	1.14104	0.624202	0.144008	-0.66209	-0.321901	-0.0693788	1.58328	-0.519679
SI00017059	GUCY1A3	2982	ACCAGTGTCCTTGAATTGATA	-1.26202	-0.665633	-1.88908	0.0762202	-2.32956	-1.17034	-1.02323	-0.960385
SI00433034	H2AFJ	55766	CAACAAGAAGACCAGGATAAT	-0.0459254	1.66185	-0.285179	-0.0251456	3.17716	0.914222	0.301068	48.6219
SI00433020	H2AFJ	55766	CGCGGGAAACAGGGCGGCAAA	-0.964143	-0.824378	-2.50098	-0.633866	-1.01474	2.3414	-2.90676	2.5401
SI00433041	H2AFJ	55766	CAAAGTGCGAGCAAAGGCCAA	1.38199	2.42619	3.17198	1.59642	1.27632	3.06252	1.36308	1.64124
SI00433027	H2AFJ	55766	CAGACTGCTGCGCAAAGGGAA	-2.24859	-0.820424	0.00578993	3.0973	-3.7374	-1.92292	-0.878818	-0.481302
SI03507364	hCG_38480	728606	CCAGATTTGGGCAGGAAGTAA	0.345002	0.0123901	-0.0183689	1.88486	1.04235	1.1286	-0.0775456	0.51191
SI03507357	hCG_38480	728606	CAGGCCTGAGTTGATCGTTAA	-0.296921	-0.434512	-1.30036	-0.845974	0.83551	0.116286	0.938777	-0.0726898
SI03507343	hCG_38480	728606	CAGCTACTTGTCAATGGTGAA	-4.92427	-3.67748	-0.644722	0.56889	-8.4436	-6.43446	-3.95688	-0.854808
SI03507350	hCG_38480	728606	CAGGATTGTCTGATTCCAACA	0.940642	1.96758	-0.134133	-1.29065	-0.714195	0.340591	-0.451741	-1.93672
SI02634149	HDAC1	3065	CCCGTTCTTAACTTTGAACCA	-2.88123	-1.238	-1.4901	0.35285	0.699911	0.976455	2.0042	44.2425
SI00070630	HDAC1	3065	CGGGATTGATGACGAGTCCTA	-2.33047	-3.18088	-0.259523	16.7248	-3.44046	-2.72777	-1.19228	1.43316
SI02663472	HDAC1	3065	CACCCGGAGGAAAGTCTGTTA	-0.63434	0.69523	-3.7056	3.88916	-1.58732	-1.99572	-3.45832	1.05605
SI00070609	HDAC1	3065	CACAGCGATGACTACATTAAA	-0.00152735	0.776425	1.6646	-1.17457	0.0187733	0.777333	1.67696	-0.0438755
SI00003997	HGD	3081	CGGGAATTATACACCCTACAA	-0.394733	0.350202	0.543455	1.3837	-0.730571	-3.94821	-2.61651	3.66512
SI03054709	HGD	3081	CAAGGTCAAGCTGGCACCTGA	1.64242	-0.507828	0.153695	-3.97287	-0.239376	-2.30712	-3.58808	0.567113
SI04287157	HLCS	3141	CAGGGAGTCCATTCCCGAAGA	2.17205	4.20217	2.26431	-0.531601	-2.85228	-2.88992	-0.305077	0.693702
SI00439257	HLCS	3141	CCGCAGGAAATGGGCTTAATA	1.57806	2.10524	-0.0693457	-0.77445	1.69798	0.0471375	0.287336	0.155823
SI00439243	HLCS	3141	CAGGCTGGTAACGGGTTTCAA	0.554748	0.0162549	1.24561	1.05668	-0.768701	0.0219843	-2.44657	-0.915611
SI03231536	HLCS	3141	TCCCGAGTATCAGGATATCAA	-0.222195	0.840044	-2.4966	0.833063	1.06944	-0.464264	0.825658	-1.87343
SI03075093	HMG20B	10362	CCAGCAGTCTGAAGCCTATAA	1.38805	2.33088	3.95825	-0.500393	-2.79366	-3.08068	-1.54317	3.92242
SI00087633	HMG20B	10362	CAGCATCCCTTTAGCTTTCAA	0.883468	-2.27307	-0.727144	2.09283	-0.532786	-0.292593	-1.41717	0.0793631
SI03023258	HMG20B	10362	TTCGTGGTGACTGTCAAGCAA	0.0333723	-3.45873	-1.51819	-1.09754	1.38917	1.10188	0.117845	-0.844398
SI00087654	HMG20B	10362	TCGGCGCTTGCGGAAGATGAA	-1.62908	-3.96125	-2.47236	0.162982	-2.2004	-4.40708	-2.6778	-2.38867
SI02780533	HMOX1	3162	not disclosed - validated	2.51583	0.513692	0.00155223	5.59505	-0.30446	2.34254	-0.237967	1.30674
SI03111990	HMOX1	3162	TAGGGCTTTATGCCATGTGAA	-1.65735	-1.85116	0.0220153	4.71619	-1.75844	1.28462	-1.7876	1.10222
SI00033089	HMOX1	3162	CACCAAGTTCAAGCAGCTCTA	2.52218	1.14551	-0.0942261	0.00958437	0.076844	0.0268623	-2.40324	1.05597
SI02780995	HMOX1	3162	not disclosed - validated	-4.17126	-4.94462	-3.29604	-0.0016175	-0.832108	-5.39676	-3.10927	-0.00476885
SI00069111	HOMER2	9455	CAGCACAATCACACCGAATAT	0.296921	0.820319	0.899484	0.803935	2.99186	-0.152963	-0.840365	54.6299
SI00069125	HOMER2	9455	ACCGAATATGACCTTCACCAA	-0.432499	1.02864	-2.03635	-1.79498	-0.235741	0.552271	0.352762	1.76395
SI00069118	HOMER2	9455	CAGAACTAGGTCTACCTTCAA	-0.616357	-2.27346	-0.853578	1.37845	-0.284422	-1.05941	-3.95978	1.04342
SI00069104	HOMER2	9455	CGGAGCCAAGGTGATCATAAA	1.369	-0.404405	-0.0157428	-0.139222	-0.165865	0.0867675	0.272648	0.0353032
SI03162173	HOXA13	3209	CACCGTCATGTTTCTCTACGA	-2.20452	-1.98944	-1.50866	4.1298	-1.20055	-3.18096	-1.42061	1.67088
SI00440216	HOXA13	3209	CACGAATAAATTCATTACTAA	0.50299	-0.670908	0.0771326	-0.636991	-1.0875	-1.38649	0.0610155	-0.0610043
SI00440223	HOXA13	3209	CCGTTAAATGTCAAACGTCAA	-0.78034	-0.437983	0.0631282	-0.253622	2.32458	1.59471	-0.380965	-0.218921
SI00440237	HOXA13	3209	ATCATTTGTCTTGGTAGTATA	-0.00711385	-0.124407	0.204132	0.0313291	2.02107	3.55957	4.65797	-1.83298
SI00440489	HOXB13	10481	ATGAATAAATTTGGAAGGCGA	2.25559	1.96671	-0.00856217	2.84386	-0.656604	2.67384	0.148847	1.22468
SI00440468	HOXB13	10481	CTGGGTAGGTGGACAATTGTA	2.29937	1.92073	1.59766	-6.14302	-1.56976	-2.00429	-0.943495	1.01427
SI00440482	HOXB13	10481	GCCTGGGTAATTCACCATTAA	-5.24915	-5.49364	-3.64213	-0.365885	-3.12582	-0.00135066	-2.28872	-0.525807
SI00440475	HOXB13	10481	TACGCTGATGCCTGCTGTCAA	1.08596	0.150815	1.81775	1.24236	0.967547	3.47181	0.172848	-2.39645
SI00440874	HOXC6	3223	ACCGTCAGTGTTCCTATCCAA	3.9629	0.121051	2.99225	1.79198	0.572421	0.604486	-0.0727357	1.91531
SI04178377	HOXC6	3223	CCGTATGACTATGGATCTAAT	-0.841684	-1.09563	-3.37999	0.0612013	-1.884	-0.472253	0.253462	-0.454607
SI00440860	HOXC6	3223	CCCAGGCAAATTGTATTTAAA	-0.0334495	-0.0628056	0.00792224	-1.71155	1.72033	0.407421	-0.437559	-0.466366
SI03239670	HOXC6	3223	TGGGTCCGTTCTCGAATATTT	0.320949	1.63191	0.255455	-0.600811	0.0470311	-0.0194754	-1.34228	-0.711896
SI00017157	HPGD	3248	CTGGCAGTGACTAATCAGTAA	-1.84624	-0.00924673	-2.46788	1.04528	-0.00126707	-0.676781	-1.48545	5.44194
SI00017164	HPGD	3248	CAAGAGCTTCTTAGAGTAGTA	2.39099	1.62677	4.59648	0.62558	4.55074	-0.157842	1.25478	1.18851
SI00017178	HPGD	3248	CAAGACTATGATACAACTCCA	-1.0111	-0.710409	1.75909	-2.10916	-1.66224	-0.655773	-0.495894	-0.555859
SI00017171	HPGD	3248	CAGCCGGTTTATTGTGCTTCA	-1.8421	-0.881977	-1.92329	-0.72746	-3.45608	-7.03299	-4.68753	-1.12552
SI00163366	HPN	3249	CAGCCAGGGAATCATTAACAA	-1.89053	-3.08771	1.16653	0.115873	-0.814331	-1.56271	1.52623	5.77312
SI00163387	HPN	3249	ATGGTCTTTGACAAGACGGAA	-1.229	0.249314	-0.121021	-0.115873	0.991026	0.600561	2.27635	0.634534
SI03051433	HPN	3249	ATGGCGCTGACTTCTATGGAA	-1.39595	-1.7558	-0.582773	-0.687257	-2.23778	0.0022006	-2.26255	-0.773253
SI00163380	HPN	3249	GTGGATCTTCCAGGCCATAAA	1.40038	-0.345387	0.0309968	2.66473	-0.000805398	-0.688053	0.0405795	-2.1354
SI00009079	HSD17B4	3295	CAGGCCAATTATAGTGCTGCA	-3.25737	-2.16664	-1.53596	3.25582	-10.5322	-8.22242	-4.15541	5.36292
SI00009093	HSD17B4	3295	AGAGCAGTACTTAGAGTTATA	-0.413504	2.3766	-0.0383598	0.0195361	-4.44492	-4.32248	-2.3312	0.605662
SI00009086	HSD17B4	3295	ACGGATGACTCAGACAGTTAT	1.17222	1.15405	2.50057	0.098448	3.3486	4.54722	2.03494	-0.691519
SI03076388	HSD17B4	3295	CCCACCTTCGGAGTTATCATA	0.0723773	0.132381	1.73808	2.45085	0.798647	0.163187	-1.14453	-2.21565
SI00055167	HSD17B6	8630	CAAGCATATTAAGGAGACCTA	0.0747329	0.647927	1.86354	1.05218	0.808556	0.748146	-0.458739	0.792012
SI00055146	HSD17B6	8630	CAGGCATTCTTACACCAATTA	1.82863	-0.0388064	-2.24097	3.46799	-1.25465	-1.41365	0.0502439	0.0631007
SI00055153	HSD17B6	8630	CAGAACGGGAATGACAAACAT	-0.387107	-1.13523	-1.70701	1.10592	-2.09036	-2.30923	-1.9584	-0.104608
SI03114664	HSD17B6	8630	TCCCTCTATCTTATTTACCTA	-1.59431	-0.231735	-1.41692	1.44411	1.96369	0.729711	0.0657731	-2.94613
SI03042781	IGF1	3479	AGCAGTCTTCCAACCCAATTA	0.663699	-0.19274	0.182288	1.06863	-2.47933	-2.96732	-0.980931	27.4695
SI02664067	IGF1	3479	CCGGAGCTGAATTACCTTTCA	-4.97657	-3.68736	-1.15163	-0.0667606	-2.00594	-4.18568	-2.50935	9.4097
SI03036712	IGF1	3479	AAGTACATTTGAAGAACGCAA	0.962922	2.73522	3.246	-1.37851	1.08186	1.34037	1.8026	2.7882
SI02664060	IGF1	3479	ACGGTAATACGTGAAAGCAAA	2.72895	5.56429	3.30735	-0.990275	1.04727	-0.0019505	0.0407941	-0.0180207
SI02624552	IGF1R	3480	TCGAAGAATCGCATCATCATA	-1.75336	-2.66783	2.86555	2.23486	1.24633	2.60293	0.311534	0.37946
SI00017521	IGF1R	3480	ATGGAGAATAATCCAGTCCTA	-1.3132	-0.979034	-2.88358	1.07669	0.758532	1.00022	0.54278	-0.635725
SI00480725	IGSF5	150084	ATGATTGAATATTTACATGAA	1.42153	2.71841	2.11313	1.42633	1.66789	0.48956	2.98031	-0.32634
SI00480711	IGSF5	150084	AAGGTCAGTAATACAACTGTA	0.544168	0.101453	-1.44941	-0.368479	-0.468768	0.0253187	2.02017	-0.446854
SI00480718	IGSF5	150084	CTCGGAGATGATCATCCACAA	-0.270311	-3.35608	-1.51482	1.33598	-2.47472	-0.783765	-0.641298	-1.40052
SI00480704	IGSF5	150084	TTCCATGAAGTTACTAAGTAA	-0.54692	-1.35027	1.78657	2.02081	3.27539	0.436132	-2.15646	-1.56069
SI00446866	IHH	3549	CCGCCTGAACTCGCTGGCTAT	-2.51471	0.677884	-0.964527	2.7053	-4.53586	-3.55651	-2.89623	1.08274
SI00446873	IHH	3549	CGGCTTTGACTGGGTGTATTA	-2.10031	-3.20731	-0.0367844	-0.721416	-1.13493	-0.217388	-2.31746	0.344996
SI00446859	IHH	3549	CTGGGTGTATTACGAGTCAAA	-0.0164323	-0.0785126	-2.54047	0.836206	2.45325	3.5643	2.10997	-0.0427864
SI02626484	IRAK1	3654	CCCGAAGAAAGTGATGAATTT	0.785362	0.383269	1.8248	0.409807	-2.30414	-1.11557	-2.6175	2.49022
SI00605262	IRAK1	3654	not disclosed - validated	-1.10049	-0.720645	2.78263	-2.34853	-0.148242	-0.176719	-1.91951	0.394486
SI02626491	IRAK1	3654	AAGCAAGTCAGGTTTCATGTA	-1.23192	-1.96318	-0.0332378	-0.415693	-0.28983	-0.319682	-0.72139	0.0464283
SI00605269	IRAK1	3654	not disclosed - validated	1.54725	4.13079	-1.88895	1.66378	1.50783	1.7799	2.16157	-2.85668
SI00448819	IRX4	50805	CCCGGTAACCAGTCTCAGAAA	-2.088	-1.82841	-3.73358	4.42194	-3.4554	-0.946143	-3.96952	7.57959
SI00448833	IRX4	50805	CCAGTTCTTGATGGCCACCAA	0.264064	-0.558185	-1.70888	-1.00065	-1.10783	-0.615601	-0.175058	5.09116
SI00448826	IRX4	50805	CTGCTTCAGAGGCTAATATAA	0.648622	0.0219343	1.63662	1.12828	-4.07848	-5.81696	-2.32476	0.878088
SI00448812	IRX4	50805	AAGCATAAAGTTTAACGTCAA	0.679403	0.660638	-0.0615237	0.622525	1.62849	2.69725	2.69266	-0.354149
SI00130620	KCNN2	3781	TCCTGGGAACCTGAACACTAA	-2.65389	-2.59989	-2.27484	13.1648	-2.73045	-5.54444	-4.62674	4.79373
SI00130613	KCNN2	3781	AAGAGGATTGTTACCCTGGAA	-2.36441	-2.67617	-4.00093	0.843172	-1.51136	-0.989144	-0.540097	-0.420726
SI00130606	KCNN2	3781	AGCGATGTGGTTGATATCAAT	-0.516804	-2.11638	-2.06439	-1.02265	0.645869	0.833644	1.57566	-0.461952
SI00130627	KCNN2	3781	CAGGGAAACATGGCTAATTTA	0.0194304	-2.06912	-0.66216	-0.12266	-1.72787	-2.13503	-1.71456	-0.704464
SI00035231	KCNS3	3790	CCCGGTCACCTTGGCGGGAAA	-1.06389	0.611549	-1.79442	-0.71221	0.251583	0.722671	1.42706	2.37897
SI03037776	KCNS3	3790	ACAGATGCTTCAAGCATTGAA	0.30513	-2.63695	0.381649	-2.30861	-0.656902	-0.30665	-1.76031	0.137598
SI00035224	KCNS3	3790	TCGGTAGGACTTCGGTCTCTA	1.87385	0.0111435	-0.152647	-0.0241183	-0.0214811	0.453612	2.91181	-1.06812
SI03044104	KCNS3	3790	AGCGTACTGCCTGTCCGCTAA	-0.0968018	0.349545	0.946451	-0.21824	0.0965143	-0.0196945	0.00082274	-1.6802
SI00107800	KIAA0101	9768	ACGGTTGATAATGCCTCTACA	0.00871172	-0.180777	-1.32597	3.12162	-0.697439	0.60874	-0.00839723	6.84958
SI03117128	KIAA0101	9768	TCGGGTCCTTGTCCAGTGAAA	0.206712	0.719816	-0.543728	0.059164	-0.0296057	0.829828	0.0383622	0.101485
SI03085040	KIAA0101	9768	CGCGCGGGAAAGAGACCAATA	-2.51772	2.3633	-4.96801	1.24929	-4.0061	-2.32771	-1.59336	-0.263949
SI02654295	KIAA0101	9768	not disclosed - validated	2.95902	0.180777	0.558421	0.39466	5.91704	2.18829	2.45446	-3.21945
SI00457786	KIAA1244	57221	TGCGATGAGCTTTAACATTTA	0.406848	1.0116	-0.00895517	-0.683944	1.13057	3.63271	1.54737	19.0883
SI00457793	KIAA1244	57221	CCGAGATTCCATGGAGATCAA	-1.99463	-3.8591	-3.18592	-2.2256	-2.18219	-0.865762	-0.712245	-0.234602
SI00457772	KIAA1244	57221	CAGGAGAATACGATAATTGAA	-0.175985	-0.206102	1.81962	-0.780713	0.0303109	-0.321317	-1.78634	-0.520377
SI00457779	KIAA1244	57221	CACAAATTCTACAGTATTGAA	-0.466714	-0.899028	0.19556	-0.0257504	1.36531	1.43383	0.645329	-1.06647
SI03159709	KIAA1324	57535	CACAGTGTGGAGCTAAATCGA	-1.5638	-0.817574	-0.080205	-0.597048	-0.504875	-0.0748216	-0.492045	72.6011
SI00458108	KIAA1324	57535	CACACTTTGTTTGTAAATTAA	0.157747	1.85445	3.05551	2.82587	2.76711	1.33884	0.828537	0.0512487
SI00458115	KIAA1324	57535	CACCGTTAACTTCGAATACTA	-0.344949	0.160982	0.510639	0.849617	-2.10854	-2.14265	-2.3052	0.0473579
SI00458122	KIAA1324	57535	TGGGATCAACTTCGAGTACAA	-1.3102	-1.35783	-0.123041	0.143625	1.17705	0.82308	-0.945175	-0.448784
SI03115637	KLK11	11012	TCCGTGTGCGATCACCCGAAA	-0.74156	-0.0789677	-0.0593361	-1.58725	4.18793	2.40958	-0.400115	1.34001
SI00092484	KLK11	11012	ATGCTGTCACTTAATAATCAA	1.06025	2.39981	1.58453	1.36445	-0.0561458	1.06106	-0.820903	0.00700172
SI00092505	KLK11	11012	CAGCTCCTGGCCATATATCAA	-0.135286	-0.355528	-0.93337	0.59686	0.0669278	0.191614	0.409678	-0.0101272
SI00092491	KLK11	11012	CCAGGAGACGATGAAGAACAA	2.5917	2.94395	0.0109649	-1.37917	-1.05307	-0.77147	0.791739	-2.28417
SI00078757	KLK2	3817	TACTTGAATAATTGACCTGAA	2.83427	0.747325	2.83094	2.47892	3.30687	2.44832	-0.028446	2.03393
SI00078750	KLK2	3817	CAGCATATAATTCTCCCTGCA	-1.49327	-2.74722	-1.89089	1.21009	-1.00638	0.0503984	-1.11572	0.605914
SI00078743	KLK2	3817	CTGAGGTTCCCTAGAGTTCAA	0.0914938	1.04068	-1.02473	-0.575867	-1.47494	-1.19316	-0.891906	0.0148219
SI00078764	KLK2	3817	GACGAGTATGGAGTACTTGAA	1.15763	0.0695178	0.223412	-0.440777	-0.654321	-0.822128	0.390954	-0.0371204
SI00026789	KLK3	354	CAGAAATAAAGAGCTGTTATA	0.480074	0.270779	-0.590605	0.975054	2.22485	1.22052	1.33132	0.587983
SI03058083	KLK3	354	CACCCTGTCCGTGACGTGGAT	1.4266	0.18391	-0.508209	-2.01741	3.79796	2.09886	3.55023	-1.09605
SI03072321	KLK3	354	CAGGTGTAGACCAGAGTGTTT	-0.160335	-0.56756	0.814723	-3.21329	2.09198	1.32115	1.08761	-1.13841
SI00026810	KLK3	354	AAGGCCTTCCCTGTACACCAA	2.90557	4.56914	1.24432	-0.954759	0.885266	0.352564	2.20718	-4.36106
SI00070007	KLK4	9622	CAGCCAAATCATAAACGGCGA	-0.00468893	-0.0696592	-3.14708	0.884647	0.377631	-0.017334	1.6669	2.46739
SI03119970	KLK4	9622	TGGCACGTTGACCCAACCTTA	-0.717471	-1.77617	-0.0201002	-0.0495694	3.5575	1.93921	1.75242	-0.220481
SI03069878	KLK4	9622	CAGGATCGCTCGTCTCTGGTA	-2.5706	-2.25753	-0.857059	0.835876	-1.44591	-0.796156	-1.97872	-0.844282
SI00070014	KLK4	9622	TAGATCCAGAAATAAAGTCTA	0.276112	0.895928	-0.0321941	-0.0504597	-0.0942341	0.900082	0.454488	-1.5767
SI00464429	KRT14	3861	CCAGGTGGGTGGAGATGTCAA	-0.633413	-0.61075	-3.72758	-0.722618	-1.57545	-0.494343	-1.89518	4.46157
SI00464408	KRT14	3861	CAAGTATGAGACAGAGTTGAA	0.475741	0.998672	1.64665	-0.447342	-0.952117	-1.36634	-1.55958	0.422095
SI00464422	KRT14	3861	CAGCGGCCTGCTGAGATCAAA	2.27214	0.357335	-0.144523	-2.83993	-3.03346	-2.95465	-1.66216	-0.119981
SI00464415	KRT14	3861	CTGGCAATCAATACAGCTTCA	-0.119477	0.62323	-0.150609	-4.1466	-1.74272	-2.35232	-3.01363	-1.72758
SI00464436	KRT15	3866	CAGCAGCAATTTCCACATCAA	3.87148	1.60904	-0.30079	3.57769	-3.49137	-2.41169	-1.32691	76.2131
SI00464457	KRT15	3866	CAGTGTCTGTTCATGTAATAA	-0.0458165	0.871017	-0.999372	3.33737	-1.42011	-2.46423	-2.98343	6.26245
SI00464450	KRT15	3866	CAGGGCTTTGCATGCGCTCTA	0.00865007	-0.102588	-0.349617	0.237504	-0.19804	-0.0777351	1.64742	0.244885
SI00464443	KRT15	3866	TCCCACAAGAGAGAAATCTAA	-0.349389	-0.312638	0.0448389	1.28276	-0.0273653	0.244956	-2.22008	-0.664693
SI03140788	KRT5	3852	ACGCATGTCTCTGACACCTCA	-1.70855	-1.10817	-0.0888836	-0.222538	0.134765	-0.0914344	-0.786234	2.29577
SI03130414	KRT5	3852	AAGCCGAGTCCTGGTATCAGA	0.0838009	2.13657	2.72036	-0.786667	0.840057	2.54971	0.208992	0.455467
SI00464877	KRT5	3852	TTCCCAAATCTAAATCATCAA	-2.05022	-2.63132	-1.5879	0.535894	-0.910223	-0.95381	0.125915	-0.346467
SI00464856	KRT5	3852	CCGGAAGAGCTTCAAGAGCTA	-0.0830441	-0.846441	0.00444943	4.3519	-4.05984	-3.86111	-0.0320356	-1.06776
SI02636802	LASP1	3927	CCCGAATGAGAGGTTGAGGAA	0.372735	-3.28901	0.872266	1.79722	-0.366868	-3.16331	-1.84248	-0.886316
SI03101756	LASP1	3927	GACCTGCAAGATGACACTGAA	6.24311	2.28004	-0.314608	-0.472119	-1.3107	-0.138829	0.0053316	-1.28758
SI02654855	LASP1	3927	not disclosed - validated	0.78986	-0.838819	-0.829991	-0.447592	-1.15184	0.066844	0.562368	-1.49607
SI00084945	LASP1	3927	CCGGTGCGGCAAGATCGTGTA	0.312755	-2.04317	1.12767	-0.978896	0.379665	-0.121807	2.09135	-1.76224
SI00468272	LASS4	79603	CAGGTTCTGGTTACCACCCAA	-3.6544	-2.38025	-2.10878	3.70818	-9.3515	-10.3444	-4.53367	8.00433
SI04330886	LASS4	79603	CACGTGGACAGAGCTAGAAGA	0.159613	0.221063	2.96493	1.0255	-0.844133	0.542611	1.03406	0.734809
SI00468293	LASS4	79603	CAGGCTGCCCTTTGATGTCAA	0.714358	-0.706495	-0.00182734	1.32273	-0.713819	-1.11506	-1.76573	0.148877
SI00468279	LASS4	79603	AAGGACATTCGTAGTGATGTA	2.36764	2.76677	0.580316	-4.92e-05	1.70823	1.85554	-0.265298	-0.301211
SI00471198	LMOD1	25802	AAGAATGAACCCTTACATGAA	0.471025	-0.763566	-0.00903607	0.948535	-3.53358	-0.132191	0.963935	1.40138
SI00471184	LMOD1	25802	CAGCCTCAACCTGGACTCCAA	-1.28688	-0.0423042	-0.0300053	-1.56238	-0.737008	0.0676525	1.07353	0.0147554
SI00471191	LMOD1	25802	GAGGTGGATACCAATATTCTA	-2.23564	-1.22944	-0.454089	0.0908183	0.107528	-0.00812828	-0.21895	-0.578375
SI00471205	LMOD1	25802	AAGAGGATGATGAGAAGGTAA	0.00704668	-1.72902	0.48087	1.23044	-4.27452	-2.16303	-2.44916	-1.46023
SI00473123	LOC124220	124220	CTGGAGGAGGCAAGTATTTCA	1.42651	-0.963355	0.285589	-2.16389	1.82806	-0.176919	1.07487	41.8627
SI00473130	LOC124220	124220	GAGCATTGGCTTTGAATGGAA	-4.98228	-2.91468	-3.59923	14.1605	-3.63737	-1.34502	-3.57965	2.8908
SI00473137	LOC124220	124220	CAGCAAGGACCGCTATTTCTA	-0.4391	3.26028	0.661495	1.52719	-1.02347	-1.19218	-0.975637	-1.38098
SI00473116	LOC124220	124220	CTGAATCCACCAATAAATAAA	1.88845	0.447803	3.09268	-1.10449	2.3118	-0.012205	2.58003	-1.45525
SI00544145	LOC400451	400451	CAGCCTGTGATTAGCAACATT	-3.60129	-1.72261	-3.03855	2.66433	-5.86852	-6.23222	-6.05903	2.13617
SI00544138	LOC400451	400451	CTCCACAGTATTCGACATCAA	0.39339	3.17515	0.578007	4.21474	-4.45015	-4.22907	-3.67833	-0.293016
SI03148838	LOC400451	400451	ATCAGCGTGGCTAGTTCACAA	0.104772	-0.560439	0.817681	-3.02879	-3.10769	-4.10541	-2.58639	-0.906023
SI00544124	LOC400451	400451	CAGGAGGATCAAGAATCTAAA	1.01718	-0.439906	0.00497435	2.90857	-0.976904	-1.30159	-2.63465	-1.93867
SI00584430	LOC440905	440905	AAGCCTTAGTATACTCAGCTA	-1.23517	-0.318326	2.72454	1.11707	-1.64961	-5.10976	-2.06788	1.66014
SI00584437	LOC440905	440905	CACAATGAACTGACCTAGATA	-0.25539	2.23909	0.0961932	0.909831	-0.997469	-2.30545	-0.119822	0.692212
SI00584423	LOC440905	440905	AAGTCAGTAAGATTTGTTGGA	0.495685	2.36919	2.16458	0.534238	1.00899	2.91436	1.69834	-0.0525096
SI00584416	LOC440905	440905	CTCACTTATATCTGTCTGGAA	-0.246218	-1.14421	0.984083	1.9972	-1.1716	0.364932	-0.0241557	-0.766145
SI03563378	LOC730267	730267	CGCCAGCTACCTGCACATGTA	-0.00468893	-1.66671	0.0721334	-0.790915	-0.611556	-3.67211	-0.593364	4.63455
SI03563371	LOC730267	730267	CAGCGTCTACTTCCATCTCTT	-0.680093	-0.749414	1.3113	-0.427624	-1.65805	-1.42063	-1.82836	2.601
SI03563357	LOC730267	730267	ACGGGACTCACTGTCCGAACA	1.95207	-1.69386	0.943904	-0.142353	1.85547	-1.22345	-0.0686626	-0.376421
SI03563364	LOC730267	730267	CAGCGCGAGCTGGGCTTCCTA	1.35555	2.56416	1.1528	0.374839	-0.72986	-2.3336	-0.187009	-2.1139
SI00620746	LOC89944	89944	CTGAGTTGCAGTAAAGCTATA	-4.19759	-1.33073	-3.02947	-2.15764	-8.77632	-9.38299	-3.77614	2.15467
SI00620760	LOC89944	89944	CACCGAAGCAGTGGACCTTTA	0.0847114	0.792705	0.188545	3.9349	-2.61074	-0.163187	-1.77128	-0.160518
SI00620753	LOC89944	89944	ATGAATATGGTTCCTATAATA	0.562198	1.38444	0.0688832	0.676198	-5.47639	-1.61202	-1.20956	-0.481283
SI03171735	LOC89944	89944	CAGCGCAAAGGCTTAATTGGA	1.7547	0.823238	0.653706	-0.0938265	-0.277723	-0.186199	-0.124	-0.70315
SI00628474	MB	4151	CAGCAGAATGTCCCTTTGCAA	-0.980991	-3.06692	-2.02209	6.05671	-4.25861	-3.6372	-4.6368	7.8391
SI00628467	MB	4151	CCGGAAGGACATGGCCTCCAA	-1.11034	-0.241559	-0.797818	-0.746285	-2.46169	-0.89209	-0.0745033	7.21989
SI00628488	MB	4151	ATGGTTTGGATCTGAATTAAT	2.81291	1.51154	1.66293	-0.918199	0.89169	0.181277	0.625692	1.42132
SI00628481	MB	4151	CAGTAGCAATTGTCTGATTAA	2.82978	-0.12641	0.0320584	-0.0304348	-1.46008	-0.514034	0.125064	-1.88629
SI03046407	MESP1	55897	ATAAACTGTACTGGTGTCAAA	3.75275	2.0932	1.60293	-3.47733	3.84141	0.453297	2.88658	0.528629
SI02643396	MESP1	55897	ACCCATAGGGCTAGACACTTT	-0.802489	-0.228675	-3.85815	3.46584	-2.70766	-0.43232	-3.73731	0.0169098
SI00122626	MESP1	55897	CTGCCTAATGTGAATTTATTT	-0.510413	-1.22897	-0.626367	-2.26493	-0.40827	0.869682	-1.01467	-0.0134156
SI02780456	MESP1	55897	GTGAATTTATTTATTTGTGAA	-3.73753	-0.637648	-0.367406	-0.662492	0.28391	1.19286	-0.0641128	-0.125475
SI00645820	MIPOL1	145282	CACAGTTATCTTGAACAAGAA	0.141669	1.50641	-0.691083	-0.800876	2.01928	-0.0410414	-0.0287514	1.42067
SI00645799	MIPOL1	145282	CAGGAGCTTCATCATGTGAAA	0.00870578	0.436135	1.67971	0.0996476	1.07201	3.31182	0.858244	1.21003
SI03173716	MIPOL1	145282	CAGGAATTACTGAACAGAATA	0.165818	1.94419	1.46284	-0.0495614	-0.0427239	-0.0207602	1.67236	0.925304
SI00645806	MIPOL1	145282	AAGAATCATAATGCTAACAAA	1.90465	2.44182	5.32758	-0.0396318	1.03972	0.43092	0.433639	-0.221989
SI00315966	MKX	283078	CAGCAAATTTCTTCTATGTTA	2.70859	0.515217	0.0593361	-0.309866	-1.16974	-0.00685244	1.69702	-0.250486
SI00315952	MKX	283078	CAAGTTGGACATTAAAGTAAA	2.69719	5.04223	2.29707	-0.0987635	0.566744	0.00585799	-0.382745	-0.659048
SI00315945	MKX	283078	CAGGAGTTCTTGACAGATTTA	-0.445477	0.559983	-2.12176	0.0543045	-2.22068	-0.638989	-0.587377	-1.06773
SI03217011	MKX	283078	GAGAATAAAGTTATACAACAA	-1.78817	-0.0501138	0.318273	0.164523	1.95381	2.3735	0.39114	-1.90254
SI00646415	MLPH	79083	AAGGGCAAGATTAAGAAGGAA	-1.03024	-0.594601	-1.1195	4.46732	-0.430055	-2.92456	-0.59009	4.68043
SI00646436	MLPH	79083	CACGGTGAAGCCCTCGGGAAA	0.627145	1.36593	-0.328391	0.992032	-2.88933	-2.80856	-0.955155	4.05844
SI00646429	MLPH	79083	AGCGAGGTTTCAGACATTGAA	1.62224	1.11427	1.23469	-1.37674	2.22307	1.42966	1.59224	1.47901
SI00646422	MLPH	79083	CGGGTCGAATGTCATCAGGAA	0.627786	-0.170083	1.57347	-0.0381044	-5.27319	-3.97895	-4.09971	-1.61991
SI00400449	MOSC1	64757	CAGGCTAGAGAAGAAAGTTAA	0.52291	0.0871219	2.14089	2.25593	-1.54002	-1.13584	0.0990449	5.11486
SI00400456	MOSC1	64757	CCCGTTTAACTGATTATGGAA	-1.87297	-1.41165	-1.61535	-2.8279	-0.0762319	0.0785811	0.755574	0.06092
SI00400470	MOSC1	64757	ACCGTATGTCCTGGAATATTA	0.174547	1.26716	0.0155012	-2.86527	0.569711	-2.00632	-2.60533	-1.48735
SI00400463	MOSC1	64757	CAGAACGAAAGTTATATGGAA	0.229795	-1.75229	-0.138378	1.102	1.28451	0.893086	-1.1041	-2.98442
SI00650342	MSMB	4477	CACCTTCGTGACTTTATGCAA	1.31436	-0.420417	0.798878	-0.554133	0.407257	0.736787	1.93271	-0.0640327
SI03128146	MSMB	4477	AAGACCTGTTCTGTCAGTGAA	0.761144	-0.109569	-0.792461	1.27552	2.02514	-0.753602	0.350969	-0.190392
SI03132633	MSMB	4477	AAGGAGTCCTGCTTATCACAA	-2.14075	-1.68333	-0.144008	-0.0762202	2.47437	1.47398	0.147924	-0.343181
SI00650335	MSMB	4477	ATCATGCTATTTCATACCTAA	0.869279	0.178842	-0.846961	2.5161	-2.99586	-2.47832	-1.84703	-1.208
SI00625779	MTDH	92140	AAGGCTTAGACTCATAAATAA	3.08186	0.454527	-1.44911	1.99225	-2.09488	-4.57721	-5.81004	0.651408
SI00625793	MTDH	92140	TGGGATGTTAGCCGTAATCAA	4.16905	2.09895	-0.511906	-1.75886	-1.75309	0.257091	1.82907	-0.00816257
SI00625800	MTDH	92140	AAGGTCTCAGATGATGATAAA	0.0137229	-1.58877	-2.34996	-0.209782	2.05208	2.31601	-0.015465	-0.511636
SI00625786	MTDH	92140	AACGATCTTAATTTAAGAATA	2.05514	3.43849	-0.249934	2.11859	3.28792	-0.626081	1.12707	-0.671316
SI00652246	MYBPC1	4604	CAGAAATTGATAAGAATCAAA	-0.434807	-0.915904	1.46538	2.43182	2.1295	1.98958	1.39883	2.24746
SI00652260	MYBPC1	4604	CACCTTCATAGCCAAAGTCAA	-3.21626	0.455995	-2.26306	1.31638	1.78794	3.37901	-1.45125	-0.0024334
SI00652239	MYBPC1	4604	CCGGATAAGAACAGAATCTTA	0.2577	-0.352984	1.87345	-0.0497027	2.17612	1.48913	1.74911	-0.516649
SI00652253	MYBPC1	4604	CAGGAGGACAATCATCTGCTA	1.07172	2.1	0.533447	-1.40816	-0.123803	-0.406923	-1.35805	-1.45628
SI00652575	MYH11	4629	ATGGATGATCAGAACAATAAA	1.49463	1.99832	-0.271697	2.27629	3.55987	4.34238	2.97913	6.00266
SI00652582	MYH11	4629	CTCATCTATACAAGAATTTAA	-3.18746	-5.0491	-4.47858	2.18564	-0.98664	-2.55616	1.18072	4.50566
SI00652596	MYH11	4629	CTGGAAGACGAGCGAAAGCAA	1.89741	2.26607	0.393407	0.639442	-7.05118	-4.6665	-2.07069	1.96071
SI00652589	MYH11	4629	CACGGCTGAGGCCAAGATCAA	-3.04721	-2.22083	-2.4236	-1.74942	-2.38226	-0.989016	-1.87085	-0.0361694
SI00653065	MYL9	10398	CAGCAAGCGGGCCAAAGCCAA	1.69887	2.21262	0.242185	1.91e-06	1.57274	-0.256531	0.465029	4.2793
SI00653051	MYL9	10398	ACCCATTGATAAGAAAGGCAA	-5.42222	-4.49115	-4.43534	0.153141	-2.99686	-2.86393	-2.85049	0.314446
SI00653072	MYL9	10398	CGCCAAGGATAAAGACGACTA	1.70506	2.2003	0.256329	-0.153141	0.00931902	0.325729	1.44468	0.186482
SI03159926	MYL9	10398	CACATCCAATGTCTTCGCAAT	-1.96177	0.753617	-0.824011	1.95284	-1.73043	0.521395	-0.0162677	-0.337556
SI00083202	MYLK	4638	CAGCGTTATTGATGGGCATTA	3.19709	1.63677	0.0320517	-1.44471	4.34417	3.13914	1.7336	2.38202
SI02224040	MYLK	4638	not disclosed - validated	0.852251	-1.9141	-3.07878	0.0281065	-0.222593	-2.92685	0.649892	1.52963
SI02224033	MYLK	4638	not disclosed - validated	1.92062	-0.0381527	-3.12678	-1.00044	0.429601	0.262907	-0.122136	0.00103159
SI00083209	MYLK	4638	AGCACCTAGTGTGATAGATTA	1.56322	-0.183346	0.511507	-1.50597	2.4347	0.23017	0.587366	-0.982097
SI03142692	MYO6	4646	AGAGATAAGTTTATACGGGAA	1.9045	0.138087	-0.183133	-1.72399	0.989145	1.35211	-0.254039	1.04867
SI00653590	MYO6	4646	AAGAAATATGATCTTAGTAAA	0.885995	-0.0228674	0.208745	0.714347	-0.114068	-0.265159	1.12974	0.337173
SI00653597	MYO6	4646	CAGCTTTAAGCCTAATATTTA	0.648492	0.0273612	-2.58613	0.0210465	1.00163	0.351102	0.814594	-0.509059
SI00653583	MYO6	4646	AAGGTTAATTATGGTAGCAAA	2.74659	0.651045	1.85598	-4.58348	0.656647	2.60115	0.78852	-0.718508
SI00655592	NCALD	83988	CACAGGAATGTTAACATGTAT	-2.68594	-4.13791	-2.36169	1.08534	-3.98775	-3.20033	-3.32704	-0.0870623
SI00655571	NCALD	83988	ATGCGTGTCTTTGGAAATTAA	3.44992	2.06737	3.45055	-0.416864	-0.380505	1.15702	-1.58886	-0.660431
SI00655585	NCALD	83988	CAGCAGAAATCCAAATTTGTA	0.583043	2.153	0.162087	4.92e-05	2.93746	1.09835	0.210289	-1.37601
SI00655578	NCALD	83988	TCCGGCTATTCCAGAAAGAAA	1.57811	0.506668	1.97615	-0.378136	-2.04706	0.0468033	0.266065	-2.067
SI00129171	NEFH	4744	AAGAAGGAACCTGCTGTCGAA	-1.44062	1.0266	1.72627	0.633044	-3.64648	-3.40049	-2.11336	1.90432
SI03113201	NEFH	4744	TCCAACGAAGGAGGAAGCAAA	-1.43241	0.472749	0.0129787	0.65094	-0.016106	0.231904	-3.21455	0.223137
SI03079475	NEFH	4744	CCCTGAGAAGGAGATCCCAAA	0.0581496	0.469627	0.833834	-1.36595	-0.99362	-0.831983	-0.117845	0.210188
SI00129164	NEFH	4744	CTCGCTGGACACGCTGAGCAA	-1.60766	-2.69142	-1.87872	0.0117973	-2.2382	-1.23068	-1.42564	-1.24183
SI00392616	NKAIN1	79570	TAGACTTCTCATTTAACTCAA	3.29571	0.0234119	-0.908303	1.12542	0.00528648	-0.0219843	-0.715412	2.57126
SI00392623	NKAIN1	79570	CTGAGCTAGACTGGGATTAAA	-0.851735	0.513997	0.607442	-0.548799	0.745071	-0.485652	3.18006	0.718105
SI03191244	NKAIN1	79570	CCGGGACTTCATCATGACCTT	3.37795	4.29636	1.23729	1.81632	-0.362024	0.0286498	-2.13603	0.603008
SI00392609	NKAIN1	79570	CAGCATTTACAACCAATCCAA	-1.33492	0.414729	-0.350762	-0.911465	-0.374005	-1.92301	-0.853827	-0.0360652
SI00018165	NPY	4852	AGCCCATATTTCATCGTGTAA	0.469947	-0.730868	-3.84414	-0.999555	0.410159	1.06848	1.12627	1.16978
SI00018179	NPY	4852	TTCCTTTGTCATCATTGTATA	-0.748453	0.540096	0.00856217	0.25918	-2.22825	-0.210182	0.349961	0.890991
SI03029355	NPY	4852	AACGAGAATCCACCCATCCTA	1.15992	0.038236	0.290137	-0.25918	-0.369667	0.00135066	0.144935	0.829179
SI00018172	NPY	4852	CTGCAATGTGGTGATGGGAAA	2.19385	0.200801	0.497096	3.51797	0.369667	-0.842688	-1.35551	0.00618401
SI03141362	OCLN	4950	ACGGAGGCTATACAGACCCAA	-1.84766	-0.247409	-2.50516	2.10881	-0.449171	-1.01904	-1.17306	4.61602
SI03124590	OCLN	4950	AACCGAATCATTATGCACCAA	-0.113352	0.189208	-0.698836	-0.870266	0.113987	1.03252	-1.36671	2.73329
SI00664643	OCLN	4950	TTGGTTTATCTTGGAAGCTAA	0.403707	2.43524	0.481772	-1.34541	-2.18395	-0.375773	0.0195796	-1.1629
SI03225999	OCLN	4950	TACGTGGATCAGTATTTGTAT	0.736743	1.39839	-1.60654	2.2353	-0.916534	-0.737662	0.414003	-1.93127
SI00039074	ODC1	4953	CAGAGAGGATTATCTATGCAA	-1.69224	-2.93124	-1.97781	4.99776	-8.83938	-10.387	-6.72776	4.95528
SI02781100	ODC1	4953	not disclosed - validated	0.209999	2.36826	-0.493558	-2.83932	-4.64586	-1.32544	-0.319811	2.36196
SI02780680	ODC1	4953	not disclosed - validated	-1.1698	2.00257	0.29485	-0.184096	-2.76266	-0.70408	-0.413709	-0.956816
SI00039081	ODC1	4953	ATGGCGTCTATGGATCATTTA	-1.62262	-1.52902	-0.177045	0.83803	-6.07444	-10.7105	-6.21123	-2.08167
SI00154609	OR51E1	143503	CTGGTTCAATTCCACTACCAT	-1.00709	-0.56463	0.291513	-2.40885	-7.91949	-6.86868	-5.21267	26.9652
SI00154602	OR51E1	143503	CTCATATCTGCTTATTCTTAA	-0.773562	-0.134192	-0.485549	1.88341	-0.353567	-0.0471375	-0.791495	0.58144
SI00154595	OR51E1	143503	CAGTTTGATGCTTGTCTGCTA	-0.488963	-1.86605	-0.329111	-0.204541	-0.477962	0.403018	-1.49074	-0.815681
SI00154588	OR51E1	143503	GCCCTAGGTGTCAGTGATCAA	0.330046	1.10418	-3.05787	-0.220448	-0.131856	-2.18224	-0.687628	-1.85424
SI02646091	OR51E2	81285	TGGCTGGAATAGTAAACTAAA	-0.122134	2.20449	0.317119	3.03415	0.0198462	1.93462	0.446182	0.331327
SI02646084	OR51E2	81285	ACGGGTGCTGGCTATGTTCAA	1.60036	-1.6875	2.60891	0.773512	0.871538	1.84007	-0.961662	0.0407552
SI02646098	OR51E2	81285	ATGAGAGATAACCTTGCCCTA	0.0037833	0.52588	-0.353688	-0.853078	-1.6341	-2.04756	-1.26774	0.0385855
SI02646105	OR51E2	81285	ATGGTTAGCTGTCACATACAA	5.04426	3.38317	-0.69653	3.6932	-1.28572	-1.25786	-2.90418	-0.799944
SI03037867	ORM1	5004	ACAGGACCAGTGCATCTATAA	-0.449549	-0.101453	-0.710657	0.33019	-2.19031	-2.92733	-0.895869	1.76509
SI03071019	ORM1	5004	CAGGGACACCAAGACCTACAT	-0.44307	1.38572	0.422631	-0.431917	-2.0688	-2.25929	-0.326953	-0.960474
SI03110065	ORM1	5004	TACGTGGGAGGCCAAGAGCAT	0.119757	0.0782242	-1.67029	-0.655731	-1.3586	-1.34309	-1.68729	-2.11484
SI03117499	ORM1	5004	TGACGTGAACGATGAGAAGAA	-2.02243	-1.32482	0.179826	0.081557	-1.33983	-3.42656	-3.81072	-2.62371
SI03225432	ORM2	5005	TACGAGGGAGGCCGAGAACAT	-0.198247	0.144829	-0.35211	-0.536616	-0.334066	0.985319	2.206	2.48195
SI00675136	ORM2	5005	TAGGGACACCAAGACCTTGAT	2.20102	1.13364	2.16024	0.767531	0.154115	1.39969	-1.36164	0.00481571
SI00675129	ORM2	5005	CAAGTGACCGCCCATAGTTTA	-0.262467	0.423057	0.529098	-0.347958	0.495996	-0.0175738	2.23865	-0.52623
SI00675115	ORM2	5005	CCAGAACCAGTGCTTCTATAA	2.67022	2.45688	1.72782	2.82763	-2.7835	-4.70213	-2.50992	-1.18927
SI00675619	OSR2	116039	CAGACACTTTACCAAATCCTA	-2.9517	-1.00759	-0.141103	1.4239	0.950296	-0.0847475	-0.743585	0.441892
SI00675640	OSR2	116039	CGGCAAAGTGTTCAGGCGAAA	-3.26482	-1.39138	-0.0124348	0.761609	-2.29271	0.396645	-1.4425	0.403409
SI00675626	OSR2	116039	CACAGATACATCCATTCCAAA	0.00468893	-0.398212	-0.276354	-1.14746	-2.2362	-1.65165	0.00440672	0.000383694
SI00675633	OSR2	116039	CAGGACTTCTAGAGAAGCCCA	1.39616	1.28274	0.628223	-1.71571	2.34411	-0.597196	1.06369	-1.16786
SI00423745	PAGE4	9506	CACGAGTGAGATCAAGATCCA	0.361918	0.00181305	-0.287598	-0.121453	-0.000380941	0.310053	0.231341	2.25732
SI00423724	PAGE4	9506	ATGGCTGATGTCACATTGAAA	1.37819	1.51587	-0.338754	-3.48458	1.39028	1.70311	1.99252	-0.0464283
SI00423738	PAGE4	9506	CAGGATATTGAACCTGGACAA	-2.5709	-0.00181305	2.14601	-0.951266	-0.64648	-0.936248	0.0545441	-0.453851
SI00423731	PAGE4	9506	ATCGAAGAACGTAAAGTAGAA	-0.29433	-0.459006	-3.83805	1.71349	-2.16719	-1.67101	-2.07035	-0.933419
SI00677796	PARG	8505	AGGCATATTCATATAACCAAA	1.14271	0.788687	-1.08875	-1.97839	2.03754	1.5104	1.7133	-0.161888
SI00677789	PARG	8505	ATGAATGATTTAAATGCTAAA	0.345494	1.14014	-0.842418	1.23323	-0.103271	-0.552837	-0.393716	-0.389122
SI00677782	PARG	8505	CTGGATCACAATGAATGTCTA	-0.0185947	-0.991796	-0.722569	-1.48586	0.402567	0.0274033	1.13309	-1.11169
SI00677775	PARG	8505	ATGGATGTGGATAATTCTAAA	0.741014	0.870378	0.329111	-0.0436008	1.35232	0.315343	1.66643	-2.55204
SI00680827	PCP4	5121	ATCATCTGTCAAGAAATTAAA	-1.25475	0.839154	-0.00909815	-1.50758	-0.045659	-0.066173	1.04088	3.66479
SI00680841	PCP4	5121	CAGAAACCTGTGATATTTATA	0.674459	1.15223	-0.795565	1.14365	-0.777354	-1.26746	-0.188718	0.605655
SI00680834	PCP4	5121	ATGGAATTGTGAGTAGCTTAA	2.7955	1.80279	0.230698	0.729218	3.44108	9.34548	0.680565	0.564836
SI00680848	PCP4	5121	CGGGACTGAGCTGTTGAGTTA	2.56138	3.19917	0.800671	-0.0747341	1.21439	0.0309442	-1.93855	-0.0150117
SI00638176	PCYOX1L	78991	TAGCTAGAAACCAGAAGACTA	0.887793	1.07537	-0.336322	2.04628	-2.66109	-3.66115	-3.86188	3.33197
SI00638155	PCYOX1L	78991	AACCAGATGGTTACAAATAAA	-0.943441	-0.552352	-2.2136	-1.59013	3.06086	1.35258	2.6204	0.898006
SI00638169	PCYOX1L	78991	TAGCTTGAAGTAAGAGGAGAA	-2.28602	-1.35093	-1.31333	3.70352	-4.1663	-3.75168	-2.21768	-0.494535
SI00638162	PCYOX1L	78991	AAGGAAATCCAAGCCAGTATA	-0.323913	-0.194862	2.35175	1.42643	1.2099	0.048903	1.29296	-1.92187
SI03095582	PDE3B	5140	CTGCGTCAGCTTGGAATCTAT	0.0498412	0.288773	1.2684	-1.60837	-1.25672	-4.73017	-2.76104	4.49502
SI00018599	PDE3B	5140	TACGGAGTATTAGTAGCTTAA	2.89229	1.54166	-0.285589	-0.0412953	0.107011	2.34661	0.0744067	1.84436
SI03072363	PDE3B	5140	CAGGTGTGCATCAAACTGGCA	2.68329	3.22411	2.16899	2.12515	-0.974513	0.0532019	1.39329	-1.17376
SI03047884	PDE3B	5140	ATCCTTGCTACGGATCTTAAA	5.07427	2.9898	2.96185	-0.107853	0.790952	2.08829	2.04522	-1.63448
SI00092092	PDIA5	10954	AAAGGTTGAATTATTCCATTA	-0.313389	-3.12277	-1.12594	-1.80682	-2.27367	-1.67421	-1.94051	4.26963
SI00092106	PDIA5	10954	ACCGCACAGAATTGGGATTTA	0.540632	-0.00168788	-0.352654	1.05921	-5.38503	-5.73465	-3.05438	-0.840545
SI00092099	PDIA5	10954	GAGGGAGACCATGAAAGACTA	3.48317	2.08578	0.29709	-0.151933	0.143784	0.820437	0.763216	-0.84658
SI03088645	PDIA5	10954	CTCAGAGTTTCCTACGTTGAA	1.34368	1.89796	0.32138	3.02974	2.16298	-0.0626074	0.996135	-1.29283
SI00331786	PDSS2	57107	ATCGTGGGATAGTAAATTTAA	1.65363	0.992049	0.0111911	0.745723	-3.04225	1.68556	0.33714	37.3036
SI03244444	PDSS2	57107	TTGGAAGAGATTTGTGGATTA	-0.102447	-1.80756	0.171001	2.38721	1.41548	-0.0871966	0.116775	2.28766
SI00331772	PDSS2	57107	CAGGGAGGATTGTCTAATCAA	1.38395	3.61826	0.85206	-0.615681	4.6986	1.98363	-1.39226	2.00733
SI00331779	PDSS2	57107	TTGGTTTAAGGCATACTTTAA	-1.61331	-0.192635	2.37802	3.01722	1.58401	0.0108694	-1.20396	-1.24245
SI03042130	PEX10	5192	AGAAGACACTTTATTCGTTTA	-0.0194304	-0.0144708	-1.00211	0.710576	0.832184	-0.0837082	3.78179	0.494453
SI02629102	PEX10	5192	CACACCTTCAATACACGTCAA	-0.70899	-2.25902	1.01451	3.39989	1.32722	0.92385	-0.0883961	-0.240039
SI00156527	PEX10	5192	AAGATTTAGTCTCAGGATTAA	-0.573818	0.0144708	2.15653	0.0257041	1.83067	1.19677	0.471591	-0.951291
SI02629088	PEX10	5192	ACCGTAGGCATCTTTAATAAA	0.695784	3.24717	-0.139531	-0.78813	0.38549	0.0837082	0.535672	-1.01361
SI00018683	PGR	5241	CACAGCGTTTCTATCAACTTA	-2.48119	-1.44087	0.252013	-0.454428	-0.256407	-2.7467	0.313465	-0.00509646
SI00018697	PGR	5241	CCCGAACTTCCCGAAGATCCA	-0.573197	2.70612	-1.15626	-1.14691	-1.57781	0.886762	-1.21866	-0.179093
SI00018704	PGR	5241	CTGCCTCTCAATCACGCCTTA	-1.07647	-0.0112343	-0.172889	-0.80253	0.0305936	-0.536035	-0.228098	-1.89361
SI00018690	PGR	5241	AAGGAGCCGCGTGTCACTAAA	1.42058	1.17554	-0.328099	-1.94167	-1.18129	-0.343753	-0.830597	-2.14217
SI03082849	PHF12	57649	CCGGTGCACTGTTCGCCGAAA	-2.78247	-2.56515	-0.0317441	-0.23499	-0.513951	-1.49847	-3.1556	1.33742
SI00683767	PHF12	57649	CACAATGGTCTCGTTCCCTTA	-3.36754	-0.0782242	2.02755	-1.2363	-0.0142149	-1.20148	1.38679	-0.647424
SI00683774	PHF12	57649	CAGGTTCTAGCAAGAGGAGAA	-1.7129	-2.49444	-1.51191	-0.6275	-6.18247	-6.42256	-3.28437	-1.37546
SI00683781	PHF12	57649	GAGCAGAATGATGTCGACGAA	1.05051	0.472626	1.71792	-0.0573345	1.22155	0.326127	0.0430582	-1.73062
SI03058769	PHF21B	112885	CACCGTGGTCAGCGTCAAGAA	-0.0429013	-0.311804	2.71551	1.16772	1.07653	0.0527372	0.0546535	5.93238
SI00150787	PHF21B	112885	CGGGCCCTCCTGAGACTGATA	0.374549	3.4526	-2.09523	-3.87971	0.301837	1.77072	2.86422	0.0795192
SI03038966	PHF21B	112885	ACCCACAAGACAGTCAAAGAA	-1.37093	-1.67457	2.19358	0.139226	-3.03337	-0.79264	-0.478713	-0.0975628
SI00150766	PHF21B	112885	CAGTATTATTAGGGTTACGAA	1.55374	-0.799858	1.3082	-0.0220051	-1.1512	0.739795	1.02196	-0.141806
SI04321121	PHOSPHO2	493911	ATCATACTCATTCTTGCAATA	0.988938	-0.278258	-0.0729952	1.60597	3.33678	-0.0280022	0.572629	1.02705
SI00684089	PHOSPHO2	493911	TTGATAGAATTTGTAGATAAA	2.1238	1.70391	0.475517	1.03891	1.06339	2.58899	1.4334	0.455541
SI00684082	PHOSPHO2	493911	AAGGGTGTAAGAGAACATGAA	7.19174	2.06467	0.208281	3.59763	-1.08594	-0.50817	-0.177688	-0.0855558
SI03180408	PHOSPHO2	493911	CCACGGAAAGGATATACCTTA	0.159238	-3.00581	0.610366	0.800122	0.047019	-0.110494	2.09866	-0.293118
SI00112413	PLA1A	51365	GCAGCTTATTGTAGACCATTA	-3.55333	-0.356022	0.77517	0.314116	-2.74165	-0.369541	-1.13406	2.81791
SI00112420	PLA1A	51365	AAGATGGTCTGCTTACCTGAA	3.65632	4.55645	1.5264	1.7542	0.100073	0.00303463	1.14934	1.6796
SI00112406	PLA1A	51365	ACGCAGGTTATAGTTATCTGA	-3.32894	-1.27509	-0.715853	12.3641	1.18553	1.66551	2.46385	-0.455467
SI00112399	PLA1A	51365	CCGGACTACCATTATTGGGAA	-0.342098	0.273399	1.71733	-0.595047	-0.0596725	0.0410414	-0.627836	-0.698681
SI00006559	PLA2G2A	5320	CCCAAGAACTCTTACCATGAA	-2.91829	-4.08099	-1.5974	12.1818	-3.96839	-2.19027	-4.30888	9.65886
SI03027689	PLA2G2A	5320	AACAGCCTTGTGCCTCACCTA	-4.70052	-4.79972	-5.6903	2.9555	-12.8443	-12.9972	-7.56112	2.11263
SI00006566	PLA2G2A	5320	CACCAAATTTCTGAGCTACAA	-1.11775	4.39867	-1.6459	2.31619	-6.3361	-4.5842	-1.20584	1.43324
SI00006580	PLA2G2A	5320	AAACGTGGATGTGGCACCAAA	-0.0156736	1.48158	-0.139514	-1.5485	0.0525991	1.88255	0.528939	-1.65163
SI00072198	PLA2G7	7941	CACCCTTTGGATCCCAAATAA	-2.17994	-4.61269	-1.77011	0.977146	0.0201777	-0.871388	-0.768928	0.646658
SI00072177	PLA2G7	7941	AAGGACTCTATTGATAGGGAA	-4.30869	-2.3446	-3.47459	-1.55426	-2.81056	-6.09126	-2.24029	-0.152212
SI00072191	PLA2G7	7941	TCAGGACACTTTATTCTGCTA	-1.47241	-4.19766	-3.37356	-2.25332	-1.76045	-0.0679235	-2.4837	-0.421858
SI00072184	PLA2G7	7941	TCCGTTGGTTGTACAGACTTA	-2.21576	-2.83836	-0.401484	3.50996	1.9228	0.619217	0.595606	-0.838466
SI00041195	PLCG1	5335	CAAGTTCTTCTTGACAGACAA	-3.61871	-0.290664	0.338148	-1.07537	0.0214811	-0.453612	-1.55938	2.417
SI00041188	PLCG1	5335	CACGCTCTCTTTCTGGCGGAA	2.49866	0.124407	-0.0503455	-0.33261	2.86661	1.95841	5.86615	1.53475
SI00041181	PLCG1	5335	CGGAATCGTGAGGATCGTATA	1.10654	0.3037	0.509927	0.940269	0.416432	0.0019505	2.07644	0.307049
SI00041174	PLCG1	5335	CACCCTTACCACCAAGATCAA	-1.67917	1.81456	-0.186838	-0.535541	-0.061248	-0.00289504	-0.821193	-0.123685
SI03156951	PNPLA7	375775	CAAGAGGATTCTGCGTTTCAA	-1.36816	-0.646087	0.710458	-0.0652609	0.993602	0.507633	2.12426	1.92133
SI00334082	PNPLA7	375775	CACGGAGTTTGACGTGAAGAA	2.17877	0.855739	2.83505	-1.26987	-4.38792	-4.10138	-4.06251	0.098879
SI00334075	PNPLA7	375775	CACGAAAGTCAAGGTGTTGAA	1.46077	0.829304	2.29375	-4.53e-06	-2.09026	-0.00801101	-0.0502439	-0.529146
SI00334068	PNPLA7	375775	CAGGTGTTCTATGGCGAAGAA	0.971387	0.0501138	-0.145911	-2.41466	0.987497	1.88563	-2.61355	-0.964979
SI02659391	PPAP2A	8611	not disclosed - validated	-0.472927	0.0975067	2.92365	0.440777	0.724302	-1.21871	-0.463661	3.30813
SI02659398	PPAP2A	8611	not disclosed - validated	2.87878	1.59072	0.137466	-0.866154	0.0260356	0.42818	0.028446	1.08219
SI00160034	PPAP2A	8611	CCGGGCAGAGACCATGTTTGA	-0.84216	-0.00150139	-0.0100259	10.2769	1.38565	1.501	1.20945	-0.783026
SI00160027	PPAP2A	8611	CATGCTGTTTGTGGCACTTTA	-0.00716313	-1.06196	1.03014	-6.8992	3.405	3.84624	3.56539	-1.97018
SI00444598	PPAPDC1B	84513	AAGGACCCTTTAAATGGTGAA	-0.841076	-2.13686	-0.0232269	0.0235523	-2.15197	-2.15385	-1.15922	1.36083
SI00444584	PPAPDC1B	84513	AAGCTTATTATACTTACTTAA	-0.703147	0.616591	-0.0701942	-1.23677	0.0561458	0.303257	-0.0528114	0.878781
SI00444605	PPAPDC1B	84513	CAGGGAAGTTACACTGCTTCA	-0.729206	-0.537581	-0.989036	-3.34438	-0.140841	1.0424	-0.773572	0.00473474
SI00444591	PPAPDC1B	84513	CCTGACAATGATAATACTGTA	-2.19392	-2.09322	-1.92563	-1.18477	-0.00610346	-1.32271	0.239055	-2.01083
SI00562835	PPAPDC2	403313	CAGCCATATTAGGGAAAGCAA	-1.55661	-2.81935	-0.689932	2.69534	-2.76371	-2.13687	-3.2722	1.45013
SI00562842	PPAPDC2	403313	CTCCTCTTTCAGGGTAATAAA	0.750658	1.18088	-1.71659	2.55383	0.0501831	2.7189	0.303679	-0.153985
SI00562828	PPAPDC2	403313	TACATTGACCTTTACATTTAA	-1.6893	-2.70855	1.13789	2.25346	0.891074	-0.00923863	-0.525269	-1.02273
SI00562849	PPAPDC2	403313	CAGCTAAACTGTGAAGCTCTA	-0.447272	-1.85973	2.34645	3.27701	-0.198248	0.198171	-2.06942	-1.24453
SI03069801	PPFIA2	8499	CAGGATATCGAATCCCTAACA	2.41145	-0.125361	-3.09319	5.2991	-2.15811	-3.38883	-0.317451	8.23089
SI00053872	PPFIA2	8499	ACCGATGAAACTAGTCAAATA	-1.95743	1.52661	1.02707	-0.715881	0.260453	0.437371	2.28931	2.65697
SI00053865	PPFIA2	8499	TCCAATGAACGCCTACAACTA	-1.33941	-2.46524	-3.05498	3.57344	-0.593852	-0.608595	1.70699	1.88402
SI03116771	PPFIA2	8499	TCGGATACGGTTGATAGACTT	2.02241	-1.15842	0.144523	0.0870839	-0.0161139	1.06495	3.39124	0.942871
SI00038472	PPP1R12B	4660	CGGGAGGTAGTAATCCTACAA	-2.52614	-2.25129	-0.463341	-0.0996476	-5.61159	-4.81221	-3.53342	6.43367
SI03063403	PPP1R12B	4660	CAGACACGAAGGTCTACTCAA	-1.87575	-2.98916	-3.81369	0.0243071	-5.98137	-8.2743	-3.39733	3.39371
SI03076374	PPP1R12B	4660	CCCACCTGCTATGGACAAATA	0.466365	1.23526	-0.321918	1.78903	0.511147	-1.83637	-2.66257	2.10161
SI03074078	PPP1R12B	4660	CATGTAAGACTTCTACCCTAA	-0.298556	-1.71732	0.0693457	2.75929	-4.07146	-4.16172	-1.29531	0.0975628
SI00691775	PRAC	84366	CTGTCTCTATTTATACAATAA	-0.331094	-0.0234842	-0.0797539	0.806901	2.779	0.015208	1.71567	4.08056
SI00691782	PRAC	84366	TAGGCCGATGCTTGCTTGCAA	-0.251658	-1.42741	-1.6904	-0.0782623	0.0549065	-0.642684	0.18306	1.71578
SI00691789	PRAC	84366	TGCGCCCATTTCTCAGATCAA	0.747853	-0.00243761	-2.12627	-1.15198	0.000833832	0.221695	0.275907	1.4086
SI04269741	PRAC	84366	CACTGGGAGGCTGAAACCTTT	-0.0065535	-2.21097	0.141285	-0.0203333	-3.82584	-3.95507	-2.16927	0.00608663
SI02660483	PTK7	5754	not disclosed - validated	-0.892083	-0.595679	-0.145184	-0.895716	-3.3058	-2.04013	-3.37583	4.91591
SI02648632	PTK7	5754	ACGCCACAGCACAAGTGATAA	0.146911	-1.29396	-0.243456	-0.398056	-2.33019	-0.376407	-0.435516	-0.357098
SI03077641	PTK7	5754	CCCGAGGGCTGCCCTTCCAAA	-1.48099	0.743445	-0.795123	0.189425	-0.470635	-1.5237	-1.70286	-0.402629
SI03074736	PTK7	5754	CCACTACATGGTGCTGGAATA	-1.50362	-1.50534	1.00935	1.89861	-3.07339	-2.11981	-4.11319	-0.531918
SI03026373	PTTG2	10744	AAAGACCAATGGACCCAGAAA	-0.608857	-1.15099	-2.9418	-3.3456	-9.95956	-9.94311	-4.72257	18.634
SI03109582	PTTG2	10744	TACGATGCTCCATCAGCCTTA	1.55855	-1.31782	0.348013	2.67085	-5.53925	-5.52182	-2.90941	0.661342
SI02654393	PTTG2	10744	not disclosed - validated	-2.77308	1.83763	0.462309	-2.28506	3.96641	6.04106	1.40863	-0.18162
SI02654400	PTTG2	10744	not disclosed - validated	1.30005	2.36961	-0.297058	1.44206	-0.261335	0.0184015	0.397824	-0.868056
SI03193834	PYCR1	5831	CGCCGACATTGAGGACAGACA	0.121576	0.806152	1.89304	-2.66746	-1.99194	0.533323	-0.824512	1.08312
SI03197173	PYCR1	5831	CGGGCCGGACAGCAAAGTGGA	0.0880478	-0.0824349	1.04064	0.060644	0.642418	0.770659	1.4841	-0.873423
SI00696570	PYCR1	5831	CACAGTTTCTGCTCTCAGGAA	0.0918313	0.260342	2.35566	-0.060644	-0.0131341	-0.272757	0.0238388	-1.55966
SI03230983	PYCR1	5831	TCCAGTGGGTGCGGGACCCTA	-1.19847	-1.60038	-1.80587	-0.278162	0.194832	0.201741	-1.04751	-4.07885
SI00105084	RAB26	25837	CACGCTCCACCTTGCACTCAA	2.22036	-0.136494	0.628738	-2.1086	1.73118	1.12131	-1.27398	70.8105
SI03067029	RAB26	25837	CAGCGCCAAGACGGGCCTCAA	-0.0352505	1.03083	-1.13956	-0.727072	-7.55319	-5.1266	-4.65178	29.1613
SI02663262	RAB26	25837	TCCGGCTGCATGATTACGTTA	-2.45855	-0.650885	-1.33331	0.46454	0.598162	0.54378	2.87391	0.00599929
SI02663269	RAB26	25837	CCGCAGTGTTACCCATGCCTA	-0.614663	-0.213916	-0.00935754	-1.51151	-0.0830359	0.564624	-1.1804	-1.14372
SI02653427	RAD21	5885	not disclosed - validated	2.28819	6.12	0.802908	1.08852	-10.6238	-8.27822	-4.5731	1.49359
SI00301609	RAD21	5885	not disclosed - validated	-1.11919	0.769289	0.00767832	-0.395783	-2.85034	2.30622	1.05451	0.752396
SI02653623	RAD21	5885	ATCGATGAGCCCATTATTGAA	2.40925	3.47773	1.00228	-1.49109	-10.3318	-8.29871	-4.07344	-1.05419
SI00086681	RAD21	5885	TAGCGTTGCAACGAAATCCTA	1.20424	2.03627	0.77895	-0.0235061	-1.89378	-1.86349	-2.15491	-3.63561
SI02636165	RAMP1	10267	CCCGCCCGGCAGCATCCTCTA	-2.10459	-0.417642	-0.230149	1.95564	-1.04841	-1.14042	-0.0246181	78.3159
SI02636172	RAMP1	10267	CACCTGGCACATGGCGGAGAA	0.631185	-0.760048	0.533668	-1.58576	4.45195	-0.118859	1.30547	3.50067
SI02636158	RAMP1	10267	CAGGTTCTTCCTGGCAGTGCA	-0.91317	-2.13164	-2.31903	-0.779246	3.0033	3.53312	0.6143	3.09381
SI00081872	RAMP1	10267	CAGGGACGTGACCTTGACTTA	1.60888	2.1179	0.123041	2.01988	-0.000833832	0.125111	0.409328	0.0284451
SI00154952	RASEF	158158	CTGGCTAAATAGACTAGTCAT	-5.14277	-2.8611	-1.87964	3.21149	-0.639991	0.686527	0.204614	1.67619
SI02662310	RASEF	158158	CAGCCATATGAACATGTTATA	1.00652	-0.451204	0.00818765	0.911926	1.58915	1.31141	-0.932603	0.0673424
SI00154966	RASEF	158158	CACCTTGCTCGAGAAGTGAAA	-0.996008	-2.4547	-0.874921	-2.0765	-1.59584	-2.49227	-1.87559	0.0186427
SI02662856	RASEF	158158	CCGGAAGCTACATGACAGTAA	0.404056	1.17175	1.19352	2.37999	0.376481	0.338423	0.380504	-1.20461
SI03063872	RDH11	51109	CAGAGAGGAGCTCGAGTATAT	-0.591167	-0.0871219	0.615699	-1.621	0.312407	-0.914295	-1.75674	1.6299
SI03040779	RDH11	51109	ACCTGTCTGATACTAAGTCTA	-0.174547	-0.62017	-0.00727488	2.05971	0.707902	-0.68039	0.615283	0.594894
SI00113106	RDH11	51109	AAGGGACTAGTTAAGGATTAA	1.58589	1.59787	-0.672473	2.40574	-0.468779	-1.29699	-0.879852	0.300614
SI00113113	RDH11	51109	CAAGCTCGTAATGAGACTATA	0.494196	1.93717	-0.423464	-1.31858	-0.76576	0.487108	0.943739	-0.348333
SI04336633	RLN1	6013	CAGGTCCCACTAATTATTAGA	0.972304	1.7804	-1.72423	0.0672633	1.0683	1.78743	0.12801	1.73368
SI03226013	RLN1	6013	TACGTGGCACTGTTTGAGAAA	0.176246	1.24851	2.20858	-0.928069	-0.00169662	-0.62761	-2.22943	1.17795
SI03126837	RLN1	6013	AACTATAATTATCATGTTGGA	-0.000729429	-0.826387	-1.74351	1.31036	1.42766	-0.00114056	0.917857	0.579542
SI00703766	RLN1	6013	CCACTAATTATTAGAATATAA	-0.0227784	-1.01947	-0.844478	-0.676625	1.35362	1.54571	1.5434	-1.70959
SI00757106	RP5-1103G7.6	400830	TTAGGTGGTATTAAATATTAA	-0.706633	-1.64261	0.0232269	0.933404	-0.145463	0.00923863	1.23672	1.20362
SI00757120	RP5-1103G7.6	400830	CAGAACTCATGTAAGAATAAA	-0.887296	1.05462	-1.42633	-1.30574	1.43866	1.02394	3.4229	0.0231275
SI03205216	RP5-1103G7.6	400830	CTCTAATTGCTTAATCCACTA	3.05846	-0.0426978	-0.00696569	-1.92885	-1.03026	0.193276	2.15948	-2.13773
SI03140326	RP5-1103G7.6	400830	ACGACCGTAACATCATAATAA	-1.71166	-0.907033	0.528468	3.40116	-0.113987	-2.65048	0.138808	-2.45176
SI03126011	RUNDC1	146923	AACGGCCGTGCTTATGTGGAA	-0.358464	-0.268886	-1.59508	-0.736122	-2.48008	-0.837011	-2.34733	0.187944
SI03210816	RUNDC1	146923	CTGGAGGGACCCTCTTGTTAA	2.54555	2.17533	1.13421	-1.65258	0.0208391	0.125372	0.131118	-1.73625
SI00708995	RUNDC1	146923	CAGCAACATGTTACTTATTTA	-0.465625	0.607079	-0.0126669	-0.162039	-1.37303	0.966701	-0.510808	-2.17632
SI00709016	RUNDC1	146923	TAGGAATAGGAATATCTGAAA	0.391314	0.739932	1.14339	3.17525	0.25923	2.08246	0.883364	-4.30516
SI00093261	SC5DL	6309	CAGAGTCTACCTTACCATATA	0.80587	0.0957578	0.837475	1.84083	1.45877	2.56597	3.4252	4.35047
SI03115539	SC5DL	6309	TCCGTCGAGAGATTAAGTTTA	-3.33257	1.3646	0.0193263	-1.65278	-0.142042	-0.0173304	0.105149	-0.0709569
SI00093254	SC5DL	6309	AACGTTGGTATGATAATGATA	-3.25687	-2.69799	-0.255118	2.62963	1.11877	1.38585	0.00217017	-0.311748
SI00093268	SC5DL	6309	ATCGATATCACCATGATTTAA	-1.71772	-2.83196	-2.60877	0.245859	-0.79685	-0.0333568	-0.419449	-3.45986
SI00711949	SCGB1D2	10647	CACGGATCAGATGTCCCTTCA	0.107855	-0.450584	-2.94104	2.92461	-1.9869	-1.86163	-2.42535	1.51175
SI00711935	SCGB1D2	10647	CTCATTGTTTGTGAAAGCTGA	-1.12648	-1.11489	-0.691259	-0.793519	2.2554	2.04078	-1.09855	-0.526498
SI00711942	SCGB1D2	10647	TTCAAGTTAAGTCTTGCCAAA	1.69548	2.10035	0.176681	-0.023907	-0.347678	0.239587	2.17064	-1.02259
SI03241329	SCGB1D2	10647	TTCCACTGTCTTTCAATGACA	-0.841879	-2.62654	0.0797539	4.04843	-1.898	-1.21147	-0.849556	-2.55934
SI00712810	SCUBE2	57758	CAGGAACTCATTGAAGACATA	-0.480976	0.25567	1.25929	-1.25916	0.00136386	0.0324057	-0.269621	3.95611
SI00712824	SCUBE2	57758	ATGGGAAGACATGTAAAGATA	-0.351959	-2.06208	1.36712	-1.01099	-3.3672	-2.25828	-1.00778	0.652223
SI00712817	SCUBE2	57758	CAGTGACTCATTAGAGTTCAA	2.6766	0.689294	0.347144	-0.0734916	-0.611931	-3.68739	0.974144	0.262056
SI00712803	SCUBE2	57758	CAGGACAAGTGTAACCTTTAA	0.0862916	0.298519	-0.187323	-0.671576	-0.0808747	-0.943431	-0.902427	0.231195
SI00713517	SEC11C	90701	AAAGATAATGGAGACATCAAA	4.46436	2.01496	-0.537183	0.030352	1.51824	0.814117	2.20988	0.709084
SI03140375	SEC11C	90701	ACGAGACATTCCAATAGTTCA	1.92775	2.84942	1.54551	3.30427	1.77256	1.54721	2.14263	-0.0116574
SI00713510	SEC11C	90701	CACAGAGTAATCAAAGTTCAT	0.0183223	-2.17801	-4.45195	2.50417	3.30665	0.173736	0.0878354	-0.327566
SI03245354	SEC11C	90701	TTGGCTGTAATGGGTGCATAT	-3.9506	-3.32504	0.353343	-0.0313291	-4.32836	-8.37002	-2.87807	-0.637043
SI00713783	SEC22C	9117	CAGAAGGTTGTGACTTTAGTA	0.49074	0.0981446	-1.86438	-2.15736	-1.52942	-1.55967	0.0129612	70.6743
SI03177825	SEC22C	9117	CAGGTTGCCCATGAGGAAATT	-3.69005	-2.338	-1.52222	-1.24541	-0.353259	-0.761908	-0.224705	-0.994254
SI03169117	SEC22C	9117	CAGATGGAGTGCAGCTTGGAA	-0.233518	-2.19522	0.0623637	1.36292	-1.56743	-1.04398	-2.1927	-1.45577
SI03145632	SEC22C	9117	AGGAGACGGCTCAAGAGTTTA	0.672267	1.17064	0.989161	-1.18315	1.0542	0.109056	0.892341	-1.63001
SI00009863	SELE	6401	CAGGTTGAATGCACCACTCAA	0.211357	1.37271	-2.02499	1.94469	-0.193499	1.27	0.539123	4.15156
SI03089562	SELE	6401	CTCCAGGTGAACCCAACAATA	-0.691497	0.109569	3.43578	-0.989825	0.980246	0.0693788	-0.647522	3.22866
SI00009870	SELE	6401	CATGGTAGAATTGGAGAGTAA	-3.18523	-2.87303	-2.22021	0.186024	-1.18953	0.287812	-0.0228083	1.48761
SI02623467	SELE	6401	CGGAAAGTATTTCAAGCCTAA	0.724397	1.51173	0.225215	0.188382	0.53385	-1.02823	-0.866649	-0.0238098
SI00715540	SERPINA3	12	AAGGTTCTACTTGAGCAAGAA	-1.00843	-3.05448	-0.0129787	0.859092	-1.7446	-1.98209	-1.73129	2.57229
SI00715519	SERPINA3	12	AAGGACCATTGTGCGTTTCAA	1.41752	-0.0176351	-0.111537	-0.0117973	0.016106	1.1209	1.07417	-0.673952
SI00715533	SERPINA3	12	CCCAAGATACTCATCAGTCAA	1.91319	0.654731	0.528134	-0.978781	1.12477	0.955412	1.44097	-1.14251
SI00715526	SERPINA3	12	AAGGCTGTGCTTGATGTATTT	1.70306	1.56879	2.04982	-0.647684	0.772772	-0.231904	1.8593	-2.13382
SI03063690	SERPINB11	89778	CAGACTCTAACTGTACCCTCA	1.5057	0.837537	0.0035136	9.77661	1.53511	0.0522707	0.012224	3.81821
SI00148603	SERPINB11	89778	AGGGTTCAAGGACTCACCTAA	-4.02779	-1.84848	-3.16613	-0.472697	-3.06165	-4.05142	-0.600854	1.2477
SI00148610	SERPINB11	89778	CACGATCCTATTCTGTGGCAA	-4.19069	-2.50665	0.0234706	-0.796477	-6.14758	-1.79779	-0.162505	0.997311
SI00148596	SERPINB11	89778	CCCTACGTTAACAACAAATTA	-1.58271	0.303036	-1.25936	-0.789688	-2.14772	-2.92154	0.0162677	-0.730653
SI00138922	SETD7	80854	TGGAGTGTGCTGGATATATTA	0.177117	-0.195947	-0.031983	0.736678	-4.87573	-1.91885	-2.47622	0.222803
SI00138901	SETD7	80854	TAGGGCCAGGGTATTATTATA	-0.209702	0.655014	1.32848	-0.0243071	1.97687	-0.172822	-1.57205	-0.111842
SI00138908	SETD7	80854	CAGGGAGTTTACACTTACGAA	0.00884549	2.87165	0.177046	0.0204579	1.30487	2.11301	2.0832	-1.93778
SI00138915	SETD7	80854	CACCTGGACGATGACGGATTA	0.0587619	0.00924673	1.71132	0.718441	1.94591	3.26171	2.2048	-1.95955
SI00046991	SFRP1	6422	AAGGGCCATTTAGATTAGGAA	0.398321	0.704081	0.376679	3.04719	-1.0582	1.75507	0.0085179	1.16158
SI00046998	SFRP1	6422	CAGCCTGCAGGGAATAACATA	2.08077	2.68475	-0.256329	-0.252378	-0.00931902	0.00811048	0.81705	-0.0104692
SI00046984	SFRP1	6422	ATCGCTTATGTTAATAGTAAT	2.7987	4.85226	0.920982	-0.081557	-1.39251	-0.21675	2.24546	-1.18827
SI02630159	SFRP1	6422	GTGGATCTATTGGCTGATCTA	2.12672	4.08514	0.631763	-2.24037	0.00169662	-0.0676525	-2.34233	-1.30994
SI00716877	SGEF	26084	AAGCAAGACATCAGAATAATA	0.24669	2.5022	-0.160246	-0.674636	-0.000300353	-1.21133	-0.373108	0.719131
SI00716870	SGEF	26084	CCCAGCCTACTTTCTAATTAA	-0.038771	0.669048	-0.283354	-1.72352	-0.194785	-1.11828	0.0477016	0.408084
SI00716863	SGEF	26084	AGGGATTATCTCAGACAGTAA	3.47784	-0.298774	3.13181	0.0871864	1.25067	1.22155	1.84463	-0.382043
SI00716884	SGEF	26084	TAGCAAGATTGTATATCTGTA	-0.0104626	1.60868	0.191342	1.74717	-0.615531	-1.09877	-0.746985	-1.18971
SI00717493	SH3RF1	57630	CAGTGATATGGTAATGATAAA	-1.47508	-0.665339	0.562586	1.64111	2.09782	1.99805	0.0285097	0.0630601
SI00717486	SH3RF1	57630	GAGGCAGAACTTGAACTTAAA	0.88461	-0.270106	0.0966413	-1.05264	0.801157	-0.0275631	-0.0746617	-0.0691687
SI00717479	SH3RF1	57630	AAGAGGTTTCATGGTCTTAAA	2.28846	-0.00145732	-0.249421	-1.38938	0.64853	0.775015	1.01929	-0.381165
SI00717500	SH3RF1	57630	CTGGATTCCCACAGTAATATA	3.63824	1.80117	2.91093	-1.74041	0.174234	-0.864189	0.828984	-2.74199
SI00299236	SHROOM1	134549	TAGGTATTTCCAGGCCCACAA	-0.842008	-0.856336	-1.42196	1.70319	-2.1008	0.118859	-3.80199	-0.232154
SI00299222	SHROOM1	134549	CCGGCGCTGGCTAAGTTTGAA	2.11732	-0.370287	3.00357	0.502187	1.02094	2.09466	-0.0554148	-1.0913
SI00299229	SHROOM1	134549	CAGCCGTATGGAACTGGCTTA	0.0256727	-2.17799	-0.743515	0.640309	-0.0449629	2.39907	-0.035899	-1.34796
SI00299215	SHROOM1	134549	CTGGATGGACTGATTCCTTTA	0.0227784	0.324961	1.00063	0.05069	-0.0556715	-0.146522	0.484197	-2.96789
SI00072142	SIM2	6493	TAGCAGCTCGTCTCCAGCTAA	-1.61436	0.295639	-1.57921	1.51553	-15.2273	-13.5457	-9.20215	11.6506
SI03094518	SIM2	6493	CTGCATCGTGAGTGTCAATTA	-1.5605	0.196487	-2.17593	-0.222075	-2.51917	0.0246876	-4.00282	0.114746
SI03067288	SIM2	6493	CAGCGGATACAAGGTCATCCA	-0.00781016	-3.51057	-0.240641	-3.16158	-4.52465	-5.77441	-4.22705	-0.119744
SI00072135	SIM2	6493	CACGGGCAACAGTATTTATGA	0.141993	-0.745656	0.192188	2.3878	-2.99047	-0.978547	0.281634	-1.26195
SI00719327	SIX4	51804	CAGGGTTAATTTCACCACAAA	-0.0879535	-1.01646	-0.00792224	0.214498	-2.43562	-1.14104	1.05322	1.39348
SI00719334	SIX4	51804	CTGCATGAAGATCACAGTTAA	3.34398	3.40856	2.42714	-1.44932	0.833074	0.701382	3.05812	0.428623
SI00719348	SIX4	51804	TAGCAGTTACTTTGTATCTAA	0.577359	1.02172	0.819593	0.000193593	-2.43453	-0.93035	1.25404	0.426874
SI00719341	SIX4	51804	CAGGTAGATATTATAGCCATA	-1.94427	0.537518	-0.359873	3.77149	-4.95181	-5.68406	-2.76304	-0.082809
SI00722589	SLC2A10	81031	CTGCAGTATTTATAAGAAGAA	-1.11718	0.783022	1.9176	1.27672	-2.30722	-0.298075	-2.86561	11.0172
SI00722596	SLC2A10	81031	CTCCAGTGAGCTGGAATTCTA	-1.29844	-2.29698	-1.14408	-0.850961	0.389504	0.411842	-1.08951	-0.396941
SI00722575	SLC2A10	81031	TAGGATAAAGAATATTTACAA	-3.91945	-4.95914	-4.05218	-0.908108	-1.45463	-1.20668	-0.561293	-1.83788
SI00722582	SLC2A10	81031	TAGGATAGAATATTTACAATA	-1.30893	-2.521	-0.83344	0.381366	1.9459	1.03516	0.463735	-2.08588
SI00722631	SLC2A12	154091	AAGAGACACTCTGAAATGATA	1.69388	-0.0332657	-0.0551977	0.538842	1.33482	0.0524821	1.15162	34.1434
SI00722645	SLC2A12	154091	CTGCTTGGACTCGGAAGCTTA	0.739404	-0.121051	0.0119805	0.483741	1.25166	1.6444	-0.762534	1.38169
SI03238725	SLC2A12	154091	TGGGACCATATTTATTTAGAA	-0.558839	-0.875041	-0.179891	0.246668	1.55919	3.18169	0.148374	-0.649517
SI00722638	SLC2A12	154091	ATCGCAGAGATTGCTCCTCAA	-0.857662	0.805498	2.08839	3.14649	-2.13915	-2.24636	-1.28672	-1.76178
SI00331905	SLC44A4	80736	CCGGGTCATCTTGGAGTATAT	0.974123	-0.325991	1.32801	1.76474	-0.158528	-4.20089	0.478995	1.05744
SI00331919	SLC44A4	80736	CTGTGAGAAAGTGCCAATAAA	-0.130421	-1.12557	-0.176681	3.82641	-0.713737	0.360618	-0.441485	0.0648725
SI03147326	SLC44A4	80736	AGGGCTGATGTGCGTCTTCCA	-0.439036	-3.76985	-1.36461	-0.743511	-2.96329	-4.64893	-1.09462	-0.514364
SI03142097	SLC44A4	80736	ACGGTGATCACAAGCCTGCAA	0.251658	1.34173	3.93867	-0.191304	1.54125	1.0888	2.6193	-0.921891
SI00678594	SLC45A3	85414	CAGGCTCAGGGTTAACAGCTA	-1.72137	-1.53279	0.560882	0.613431	-7.34244	-4.90118	-6.32553	13.0901
SI00678601	SLC45A3	85414	CACCTGGTTTCCCATCTCTAA	0.394991	0.0332657	-0.67127	2.298	-0.575994	-2.22111	-2.63605	3.93363
SI03154438	SLC45A3	85414	ATGGGAGTTTCTAGGATGAAA	0.748867	1.79664	-0.727443	-0.535433	-0.842377	-1.89494	-1.0814	-0.539373
SI00678587	SLC45A3	85414	CACAGGCATTTAAATATTTAA	0.157598	0.446152	-0.852835	-0.334116	3.93842	-0.00495242	0.887664	-1.29951
SI03059819	SLC5A1	6523	CACGAGCTCATTCGCAATGCA	-0.0345077	-2.01099	1.10104	-0.643076	-0.107011	0.80841	0.245886	3.53504
SI00007539	SLC5A1	6523	TTGGGATTTCACGTATGATTA	-1.99223	0.862219	-0.692569	-0.38307	0.0294746	0.717205	-0.856223	0.371796
SI00007546	SLC5A1	6523	AACCATAGTGTCTGATGGCAA	-1.93385	-2.06024	-0.945824	-1.98544	-0.371609	1.71271	-2.89811	-0.0250771
SI00007560	SLC5A1	6523	GAGGACAGTGTTGAACGTCAA	3.6541	3.01603	-0.996037	-1.34882	0.325449	1.00239	2.22922	-0.805322
SI02643725	SLCO1B3	28234	CTAGAATATAAGGGAGGTAAA	0.219517	-0.295332	-0.0847447	1.55247	0.0184821	-0.0025747	-1.05015	3.92966
SI00124411	SLCO1B3	28234	TAGCTATGCCTTTATGGTTAA	-0.938791	-1.57442	0.548312	2.65516	-3.80749	-2.56028	-2.56792	1.43141
SI02643718	SLCO1B3	28234	TTCATCTATGTTGCAATTCAA	-2.12381	0.189297	-0.00895586	-0.0251953	-0.23204	0.429605	1.53905	0.113102
SI00124418	SLCO1B3	28234	ATGGATAAGTCTATGCATCTA	-3.05128	-2.19051	-1.44244	-0.0325465	-0.772906	-1.51807	0.448435	-1.87872
SI00729288	SORD	6652	TTGGTGTGCCTTAAAGATACA	-3.37988	-0.969269	-0.626531	6.651	-1.26222	-1.75454	0.13562	2.68067
SI03068814	SORD	6652	CAGGAAATCGCCAGGAAAGTA	2.13506	1.62736	-0.0102244	0.129457	-2.26136	-4.78909	-3.11787	0.131974
SI03102498	SORD	6652	GAGAACTATCCTATCCCTGAA	0.62487	0.118252	1.8271	-0.0221296	-1.90022	0.103985	-0.520965	0.0348495
SI00729274	SORD	6652	CACTTCCAGTTTAGAACGCAA	2.59487	2.77499	0.600851	12.6654	0.843371	-0.397951	2.44707	-1.70511
SI00731318	SPDEF	25803	CAAGGAGAAGGGCATCTTCAA	-4.39823	0.0952722	-0.100127	-0.790577	-1.00253	-0.817468	-0.985332	2.38449
SI00731332	SPDEF	25803	CAAGAAGGGCATCATCCGGAA	-0.869766	0.0125168	1.04439	0.60783	-1.26081	-4.52794	-0.584063	1.31317
SI00731311	SPDEF	25803	CGGGAATGGATAATAAAGATA	-4.72687	-4.44808	-1.2475	0.325933	-4.37233	-2.153	-1.46238	-0.0169098
SI00731325	SPDEF	25803	CCGCTTCATTAGGTGGCTCAA	-3.09488	-2.01378	-1.61979	17.1882	-5.97721	-3.88898	-1.1481	-0.365056
SI00732193	SPON2	10417	CCCGGCCAACTCCTTCTACTA	-0.0286843	-0.995535	0.502529	0.558907	0.0142149	0.490189	-0.666438	45.7896
SI00732186	SPON2	10417	CTGCGTTTGAATAAAGACTAT	-1.34363	-1.67368	-1.00637	1.69194	-1.4525	-1.25503	-1.79713	2.9133
SI00732200	SPON2	10417	CTAAATTATGGTCTCCTTATA	-3.94038	-2.78601	-2.33626	-0.188969	-2.27055	-3.44668	-1.12398	-1.0956
SI00732179	SPON2	10417	CAGCATCACCTTCACGGGCAA	-2.13385	-4.40349	0.550167	0.254149	-2.73202	-1.76285	-1.05967	-2.4197
SI00012222	SPP1	6696	CAGGGTTATGTCTATGTTCAT	0.0296976	-0.37723	-0.918889	0.361237	0.738186	2.20912	-0.159962	1.20647
SI02757615	SPP1	6696	CAGGCTGATTCTGGAAGTTCT	-2.7603	-0.94945	0.0495795	1.98419	-0.129776	1.25634	-0.379137	-0.343359
SI00012215	SPP1	6696	CCCACGGTTGTCCAGCAATTA	-1.18102	-3.51816	0.4215	-0.548174	1.30164	1.55212	2.33711	-0.453296
SI03055409	SPP1	6696	CACAAGCAGTCCAGATTATAT	-1.33888	-0.530519	-0.00375451	0.0554263	-1.23127	-0.0387292	0.537411	-0.459078
SI00734979	STEAP1	26872	AAGTTTGTATTTGTTAATAAA	1.00785	-0.671011	-1.25722	-0.034821	0.242955	0.294712	0.596893	2.37397
SI00734986	STEAP1	26872	TAAGTGGATGTTAACAAGAAA	0.0921251	1.40172	2.56064	0.034821	-1.08123	0.871667	-1.26338	0.0690414
SI00734993	STEAP1	26872	TAGGAGAAATTTAGAAGAAGA	-0.937697	-1.852	4.26942	-0.550974	0.00728529	-0.564129	0.670318	-0.0132588
SI00735000	STEAP1	26872	CTGGAATAAGTGGATAGATAT	0.194111	1.77607	3.1346	2.19326	0.826493	0.622784	0.571426	-0.718417
SI03236723	STEAP2	261729	TGCGGCTATCATGTGGTCATA	-1.31007	-3.32985	-1.77477	2.80877	1.5427	0.465885	1.85872	2.0668
SI03220371	STEAP2	261729	GCGCGACAACAGGTTATTGAA	0.107923	0.237255	0.145184	-0.71042	-0.292109	0.00216858	0.71856	0.00907455
SI00735028	STEAP2	261729	CCCAGATTCTTTGATTGTCAA	-2.78236	-0.90246	1.03632	-0.388675	0.764764	-0.00216858	-1.81796	-0.283457
SI00735007	STEAP2	261729	CAGGTTCATGCAAATATTGAA	1.95946	1.7172	-0.795107	-0.602417	-0.30478	-0.0530336	1.57707	-0.364725
SI02664655	STEAP4	79689	CACAATGGTGACCACTGATAA	-3.38785	-0.00145059	-4.48018	26.7288	2.72363	-0.10682	-0.703923	74.4284
SI03031679	STEAP4	79689	AAGAGACGTAATCTACCCTTA	-0.727482	1.03676	-0.605803	-0.421711	2.3644	-0.190877	-0.138718	0.971613
SI00136675	STEAP4	79689	CTGGCTCAAGGGCTGAGTTAA	0.30802	-1.78773	5.89703	-0.190399	1.56788	0.212099	-0.953458	0.100792
SI02664662	STEAP4	79689	ACCATGATGAATTCTAGTGAA	-4.72292	-5.309	-0.0828841	0.0715585	-0.535769	-0.433388	-0.174598	-0.975279
SI00121772	STYK1	55359	CCGATTAGACTAAGGAGACTA	-1.47579	-0.78648	0.212045	0.13578	-3.83425	-2.20654	0.12152	2.30817
SI00121765	STYK1	55359	CTGGGCTGCAAGATATCAATA	1.07544	0.166231	0.00264391	0.457564	0.853671	-0.6652	0.520919	1.17939
SI00121758	STYK1	55359	TTCACCTTAGGTATAGATAAA	4.47617	1.46335	-1.10987	-0.25211	2.61543	-0.282134	-0.808864	-0.0362
SI00121779	STYK1	55359	GCCCAAGAGTGTTATTCTCAA	-2.77834	-0.883388	-3.49496	0.162578	-4.27763	-0.257516	-3.34785	-1.97903
SI04343416	TACSTD1	4072	AGGGAACTCAATGCATAACTA	-2.14298	-2.8974	-2.69534	-0.467049	-0.368123	0.221273	-0.770858	23.0069
SI00738465	TACSTD1	4072	CTGGATCCTGGTCAAACTTTA	-0.0234982	0.755442	-0.141621	1.68058	0.656067	2.09671	-0.463891	-0.00529873
SI03019716	TACSTD1	4072	AACTATATAATTTGAAGATTA	0.0141792	-0.0467083	-0.0177729	-0.156953	1.14141	0.017334	-0.0203808	-1.49165
SI03019667	TACSTD1	4072	CTGGATCATCATTGAACTAAA	0.58067	-0.394728	-0.705278	-1.1674	-0.1433	0.0232447	1.68695	-2.24341
SI00036582	TACSTD2	4070	TCGGCGCAAAGGAGACGTTTA	-2.02898	-1.80486	-1.13713	-0.519929	2.28672	0.482719	1.56872	5.65345
SI00036596	TACSTD2	4070	TTGCGACATTGTGAAGGCTTA	-3.68063	0.00262305	-1.91982	-0.740005	-1.49086	-4.51704	-2.25054	1.46014
SI00036575	TACSTD2	4070	CCCGGGATCGTTTGCAAGTAA	-1.41561	-1.68512	1.36879	-0.39466	0.680383	-5.85159	-5.52114	-0.292214
SI00036589	TACSTD2	4070	CTCGAAATAAGTGGTACTATT	-2.64685	-1.76741	-1.6329	-2.86705	1.31594	0.766107	-0.416413	-0.668781
SI03125010	TARP	445347	AACCTCACTCTGTAATAACAA	0.928179	1.34556	0.911904	3.2761	1.31338	1.26255	-0.866392	4.42029
SI03159268	TARP	445347	CACAGATGTATCGTCAGACAT	-0.85623	-1.02295	-1.24987	-1.81347	0.222593	-1.53227	-0.163662	1.97744
SI00739515	TARP	445347	AAAGCTTATCATTACAGATAA	-0.2822	0.658221	-0.0102136	0.473276	-2.09872	-0.778873	-0.0678721	-0.00103159
SI03138016	TARP	445347	ACCCAAATAGCGCCTGCTATA	-1.22488	0.0421989	1.7849	0.398413	2.78312	0.524628	0.0678721	-0.996648
SI00083496	TBX3	6926	GTGCACTTTGTCGGATATAAA	-4.93176	-2.08857	-2.13273	0.530176	-0.382257	-2.439	0.524357	50.3204
SI03054758	TBX3	6926	CAAGGTGCACCTGGAGGCTAA	-7.32795	-3.39084	0.599774	-1.55027	-2.9977	-0.995829	-0.643054	0.109253
SI03100426	TBX3	6926	CTGTCGTTATAAATTTCACAA	-3.94073	-4.4454	-1.3123	1.13563	-1.30132	-3.46689	-2.43356	-1.00269
SI00083503	TBX3	6926	CTGCCTATAGAGATATATTCA	-4.90429	-6.00053	-3.61585	-2.82128	-7.51276	-7.65173	-3.77245	-2.29369
SI03028298	TCF21	6943	AACCAGAGGAGATCAATTGTA	2.92694	1.90831	1.27714	0.359011	-1.26772	-1.02342	-1.76787	-0.0129947
SI03088183	TCF21	6943	CTCAACCTATCCAGAGTTCAA	0.113352	-0.997311	-0.621529	0.0436008	-0.885063	-2.01799	-2.62435	-0.808267
SI03101868	TCF21	6943	GACGAGGAGATTCGTTTCCAA	0.698251	-0.296372	-0.0499746	-0.870784	-0.154115	-0.773783	-0.0233396	-1.17727
SI00049091	TCF21	6943	CTGGTCCAAGTGCAATATGTA	-0.927201	-1.75707	3.24825	-0.29193	-1.6168	-0.507629	-3.04445	-1.65906
SI00049560	TGM4	7047	CAGATCCAAGGTCAAGTATCA	0.849108	-0.303036	3.43246	-0.743293	1.92475	0.0162302	1.21529	0.0101272
SI03071439	TGM4	7047	CAGGGCGTGCTCATTGGGAAT	0.286192	1.67307	-0.146435	-0.757272	-0.589358	-0.801043	0.0193072	-0.0147554
SI03070662	TGM4	7047	CAGGCGGAGAGATATCACCTA	-1.32354	-3.15836	0.00895517	-3.15855	-3.02764	-3.87675	-2.26617	-0.0918414
SI00049539	TGM4	7047	ACCCAAGAAATTTATCGTCAA	0.813008	-1.24307	-0.373525	-0.335726	1.64262	0.00685244	0.560752	-1.38333
SI03233937	TM7SF2	7108	TCGCCTGCGCTATCCTATTAA	-4.76506	-1.32228	-3.03682	-0.750813	0.806399	-0.0976327	-1.00089	33.8665
SI03199273	TM7SF2	7108	CTCAGGCAATCCGATTTACGA	0.374926	0.621787	0.172889	-0.166982	4.32546	0.540231	0.334566	1.75982
SI00746389	TM7SF2	7108	GAGGTGGTTTAGAGCAAGGAA	0.14913	0.926374	-0.345285	-0.870952	1.63909	-3.77507	-1.2739	0.535947
SI00746375	TM7SF2	7108	CCGCATCATGCCCTACATCTA	-1.33756	0.522284	-3.17023	0.000989735	3.41439	1.85868	-0.313465	-1.18716
SI00726950	TM9SF3	56889	CAGATGTACATAGATGATTTA	0.0670621	0.621327	-0.944144	3.79613	0.172381	0.450264	0.933245	47.0886
SI00726943	TM9SF3	56889	CACGTCTTTCTGGGCATATAA	0.11088	-3.01364	-0.325683	3.50628	-1.25505	-7.18466	-3.76234	19.0651
SI00726964	TM9SF3	56889	GAGGACAAATAGTTTATTTAA	1.0322	0.00109493	1.45354	-1.37197	0.578552	-0.642174	0.27156	-1.06768
SI03240650	TM9SF3	56889	TTCAATCTTTATTGAAATGTA	1.27907	1.24119	0.880087	-0.351669	-1.11306	-1.75643	-1.75085	-1.88421
SI03025239	TMC5	79838	TTGGGATGCAACTGATCACAA	0.720643	0.851593	-0.641937	-0.526988	2.10421	3.29642	2.14421	1.69392
SI00137179	TMC5	79838	CAGGAATGATTGGTTCTTAGA	0.962154	1.49063	-1.17278	1.65395	1.76346	1.30388	1.8649	1.55389
SI03115035	TMC5	79838	TCCGATGACCACGTGAATGAA	3.01328	1.68034	-0.399412	0.917319	0.974423	1.69215	0.841842	0.285437
SI00137193	TMC5	79838	CCGGGCTTATCGGAGATCCAA	1.68679	-0.0913019	0.591817	-0.85888	-4.3821	-3.13355	-1.45088	-0.00320975
SI00746711	TMED3	23423	CACCATCTACAGAGAAACGAA	-4.07318	-4.66605	-1.27192	3.46634	-3.30806	-3.08578	-1.48818	8.03869
SI00746718	TMED3	23423	TACGATGTTGACTGCTATGTA	-5.53527	-5.1625	-3.36833	-3.57454	-11.5693	-8.80164	-8.42456	2.62763
SI00746725	TMED3	23423	CAGAACGATGCTGCTGTGGTA	-2.54713	0.0496887	-1.54419	1.26631	1.53064	-1.174	-1.57871	-0.079777
SI00746732	TMED3	23423	CAGCAGGGCAGTCCACTCCTA	-2.84833	-1.08183	-1.8708	-0.33559	-0.0826418	0.131267	-3.94028	-0.811487
SI00746956	TMEFF2	23671	ACAGCTATATTTGATTATGTA	-1.36456	1.08812	-0.0167159	-0.838924	0.928675	1.62651	1.08072	16.531
SI03156923	TMEFF2	23671	CAAGAGCGTCCACGAGGTTAA	1.40801	1.23665	-1.02558	0.651603	2.68696	1.89461	0.1126	3.23313
SI00746935	TMEFF2	23671	ATGGATATATTTGAAATAGTA	-0.0911028	-0.0466209	-0.386934	-0.741679	-0.210519	-0.697881	-0.623415	1.14166
SI00746942	TMEFF2	23671	CTGGTTATGATGACAGAGAAA	0.816695	-1.80096	0.230602	-0.0210465	-2.37379	-3.00267	-1.07501	-0.22773
SI03193785	TMEM106C	79022	CGCCCTCAGCGAACTAAGCAA	0.00151811	-2.19956	0.880213	2.87964	-6.04923	-6.32316	-0.360635	14.1292
SI00644007	TMEM106C	79022	CAGCAAATAGTTGGCACTCAA	-2.15354	-3.29174	-0.993497	0.0220051	-0.493482	-1.48237	0.438447	1.21625
SI00644021	TMEM106C	79022	CAGCCAGATTCAGTACATGAA	2.11627	1.9137	2.0192	3.15847	-1.53308	-0.181277	-0.166173	-0.787202
SI00644028	TMEM106C	79022	CACCATCATGGCCACCCTGAA	-0.402979	0.124879	2.87026	-0.143161	-1.96565	-3.3117	-7.513	-1.172
SI00747271	TMEM16G	50636	CCGGGACAGAACAGACATGCA	1.61753	0.422872	1.20851	1.50095	-0.588841	1.31243	-1.76975	3.65878
SI00747278	TMEM16G	50636	TCGGAGCCAGGTGGACAGCAA	1.04927	3.04989	-0.455767	-0.82434	0.309241	0.164512	3.16061	2.23073
SI00747285	TMEM16G	50636	CGCAGTGAGGACGGGACTCTA	1.24915	-1.06442	2.22791	-3.75963	-0.79829	-2.32898	-0.148374	-1.44
SI00747292	TMEM16G	50636	CAGGACCTGGCGGGAGACTTT	-0.785051	-0.740087	-0.998881	-1.4548	-0.0513571	0.258902	0.799142	-1.67795
SI02779210	TMEM87B	84910	AAGATGGGTTTCATATCTTTA	-0.177117	-1.39988	0.031983	0.142353	0.0533534	0.282504	0.0686626	34.6119
SI03100006	TMEM87B	84910	CTGGTTAGAGACAGTCAACGA	1.87318	0.540181	1.77939	2.48999	-0.00192547	0.375809	1.98491	3.79838
SI03105655	TMEM87B	84910	GGAGTTGATTTCTGCGATTAA	0.468548	2.45839	-1.07572	-0.510114	0.0574726	0.0345501	0.380026	0.392635
SI02646973	TMEM87B	84910	CAGATGGTAGGAGGTTCTATA	3.81864	1.25073	3.79367	-1.47958	0.808108	1.72711	1.31343	-1.4906
SI02778321	TMEPAI	56937	CACGGATCAATTCTCACTTAA	-2.47757	-1.46213	-2.36909	-1.00655	-2.87552	-2.84527	-2.47197	0.303381
SI02643872	TMEPAI	56937	CTCACTTAAGAGGCCAATAAA	-0.976207	0.146714	0.236473	-0.05069	-0.317546	-0.570868	-2.60307	0.0376987
SI03061618	TMEPAI	56937	CACGTGCCTGCTGAGCCACTA	0.0429013	0.870882	-1.46151	-1.77678	0.461397	-0.849664	-3.17792	-0.0353032
SI02643879	TMEPAI	56937	TCCCGTCGATAAGGAAAGAAA	-2.39633	-2.22899	0.483821	1.1155	-2.01107	-1.17186	-1.12292	-0.288474
SI00079940	TMPRSS2	7113	CCGGCAATGTCGATATCTATA	-0.212601	-0.0160769	0.988371	1.87341	1.17283	0.0504553	1.73375	3.11664
SI00079947	TMPRSS2	7113	CAGGAGTGTACGGGAATGTGA	0.259768	-2.31943	0.00925172	1.84484	1.32651	1.72729	0.354465	0.455443
SI00079933	TMPRSS2	7113	ACGGACTGGATTTATCGACAA	2.35526	0.920218	-1.49822	-0.129528	-4.23752	-1.22367	-2.4624	0.00103159
SI00079954	TMPRSS2	7113	CTGGCCTACTCTGGAAGTTCA	-3.66779	-3.46486	0.0328085	0.129528	-1.36693	-0.464823	-1.93856	-0.700644
SI03242491	TMSL8	11013	TTCGGATATCTTCTCACCTAT	-2.67808	-2.84766	-1.36323	0.0308699	-0.671592	-0.475675	-1.16856	-0.345308
SI03211894	TMSL8	11013	CTGGCTAAGAAGTCAGAGGTA	-0.572869	-0.765098	3.59346	1.39646	-1.01413	-0.951445	-0.567264	-0.459006
SI03156062	TMSL8	11013	CAACAGCAGATTTCGACATTA	3.82327	1.04097	0.297176	-0.0130588	1.51786	1.22427	2.13314	-0.962786
SI00748531	TMSL8	11013	CACAGTTTATTTGCATTTCTA	-1.74452	-2.61808	-1.40691	0.0130588	2.55436	-0.258595	1.82994	-1.68038
SI03081281	TOP2A	7153	CCGCGTGGTCAAAGAGTCATT	2.55093	-1.9322	-0.948974	1.87946	-0.538582	-1.34534	-3.31674	9.35208
SI02665068	TOP2A	7153	not disclosed - validated	0.928659	1.97059	-2.40128	-0.098448	-8.04015	-6.25855	-5.45105	2.93027
SI00021539	TOP2A	7153	CAGACTATAGGGAATACCATA	-0.00875412	-0.792451	1.82433	-0.923326	-3.87855	-4.93003	-1.34098	-0.00870557
SI02665061	TOP2A	7153	not disclosed - validated	-3.53909	-0.612243	0.710116	6.19758	-6.51714	-7.51581	-4.19598	-0.695999
SI03050425	TPM1	7168	ATGGAAATTCAGGAGATCCAA	1.28709	1.80197	1.6972	-0.713534	-2.67229	-2.24848	-0.114005	0.100147
SI00750050	TPM1	7168	TGCGGAGAGGTCAGTAACTAA	0.664171	1.28186	2.75233	0.8776	-0.306466	-0.806508	-1.48938	-1.00667
SI03102736	TPM1	7168	GAGAGTGAGAGAGGCATGAAA	3.93325	0.195947	1.11812	-1.62098	-0.900197	-0.246134	0.16129	-1.12595
SI03091284	TPM1	7168	CTCGCAGAAGGAAGACAGATA	-0.431082	-0.914077	-2.295	4.53e-06	1.65993	-3.0578	-3.18249	-2.73401
SI00750078	TPM2	7169	CGCTGAGGATTCAGACCGCAA	0.0286843	-3.15898	0.496214	2.07472	-1.76793	-2.81659	-3.23991	12.825
SI00750092	TPM2	7169	CCGCCGCATTCAGCTGGTTGA	-0.288366	-2.72915	-1.87781	-2.33449	-0.465589	-0.519993	-1.73091	0.0610043
SI03122560	TPM2	7169	AAATATGAAGAGGAGATCAAA	-1.16112	0.998326	-1.40928	0.619284	0.051374	0.134377	0.00357955	-0.0186427
SI03236226	TPM2	7169	TGCCGAGAGGTCTGTGGCAAA	-0.458911	-1.63141	1.64691	0.0123857	-4.14847	-2.42829	-2.01555	-2.18456
SI03063368	TPX2	22974	CAGAATTCGAATGCCCACCAA	-0.917616	-2.52191	-2.64615	-0.86003	-5.23393	-14.8024	-4.73745	34.3035
SI00097195	TPX2	22974	TAGGCCTGATAGACTGATTAA	2.72313	2.59252	0.893331	1.66375	-8.85829	-4.97202	-3.64084	24.1484
SI02665075	TPX2	22974	not disclosed - validated	-5.7351	-3.33096	-1.50558	5.92153	-13.3044	-15.953	-10.1593	10.5914
SI02665082	TPX2	22974	not disclosed - validated	0.240927	1.31549	1.07569	-0.00635691	-4.45116	-0.123363	-3.90733	8.59332
SI03100223	TRIB1	10221	CTGGTTTGAGTCCGTCTTGGA	0.0871002	0.275468	-0.821997	-0.221402	-3.34861	-4.81972	-3.06964	5.18343
SI00138425	TRIB1	10221	CGCGCGGATCCCGGGACTTAA	-1.02903	-0.684931	-2.53061	0.337393	0.725662	1.20675	0.00680757	3.64235
SI03032358	TRIB1	10221	AAGATGATGCTTTGTCAGACA	1.88883	2.06995	1.11952	1.28937	2.28648	1.71469	-0.783769	1.06678
SI03054800	TRIB1	10221	CAAGGTGTTTCCCATTAAACA	1.26199	1.28511	-0.297176	-0.328976	3.17957	0.953275	0.608642	0.345308
SI03091207	TRIM36	55521	CTCGATGATTCATTCAACGAT	-1.20398	0.00701808	-0.230636	-3.4304	-0.530456	0.13794	0.0233396	0.198268
SI00122808	TRIM36	55521	AGCGTTAACCTTCGTAACTAA	1.12887	0.974227	1.03376	0.616294	-0.0470311	0.241036	-0.833589	-0.0231275
SI02643452	TRIM36	55521	CAGGCTGGTAGCATTAAATTA	-0.773481	-1.02608	1.06496	-0.622927	-0.542444	-0.920405	-0.0672846	-0.0672184
SI02643445	TRIM36	55521	CCGTGTGGAACCATATTCATA	-0.428208	0.524972	0.525724	-1.94595	0.0449629	0.00919229	2.7649	-0.420022
SI03115210	TRIM68	55128	TCCGCTGGATGTTGCAGGATA	-3.14797	-3.4909	-0.213292	0.634171	-0.93394	-1.86847	-0.361471	37.9272
SI02643018	TRIM68	55128	AAGAGAGATCCTGAAGACTTA	1.73446	-0.144829	1.28467	-0.889367	-2.99031	-1.98023	-3.5215	2.18491
SI00120470	TRIM68	55128	CAGGCACCGATGAGTACCCAA	0.28155	1.05757	1.18096	-1.51725	-0.667237	-0.0589321	0.119213	1.70386
SI02643039	TRIM68	55128	TTCATGTATGTAGGAGTTAAA	-0.575694	-2.17131	1.67311	0.0123857	0.00429716	1.7708	0.0153354	-0.68656
SI00119112	TRPM4	54795	CTGCACGACGTTCATAGTTGA	0.551754	-2.56737	-0.0738453	-0.482522	0.436432	1.54821	0.00247443	1.74228
SI00119119	TRPM4	54795	CGGGTTTACCTTTCTAAGGAA	-0.43484	-2.28047	1.20815	2.11829	-2.92148	-0.0624958	-0.329192	-0.731827
SI00119098	TRPM4	54795	AACGTGGGAATCGGTGCATAA	-4.32962	-3.44541	-1.26197	1.07073	-2.76033	-4.46095	-2.3487	-2.31678
SI00119105	TRPM4	54795	CAAGATCGTCATCGTGAGCAA	-4.87434	-3.03927	-0.840301	-1.14965	-0.721049	-2.61203	-1.38778	-3.31405
SI00135758	TRPM8	79054	CAGAATGTTATCATACTACAT	0.0940681	-1.08792	3.47584	-3.44905	0.510214	-0.546082	2.10538	1.45182
SI03023118	TRPM8	79054	TTCGGTCATCTACGAGCCCTA	-0.500727	-0.339536	0.145911	2.07013	-0.0952778	-1.1761	2.31384	0.620477
SI00135765	TRPM8	79054	CCGGGACGAGATGGACATAGA	-3.23321	-1.76249	-1.99886	1.90424	1.49577	-1.15889	0.258457	0.54606
SI00135744	TRPM8	79054	TCGAATGTTCTCACCTATTAA	-1.00565	0.532243	2.89212	1.85326	-2.59141	-2.23434	0.377705	-0.430336
SI00752052	TSPAN1	10103	CTGTACTGCAATCTACAATAA	1.47153	-1.32972	-0.932786	3.06927	1.28215	-0.104111	-0.104203	4.22678
SI00752038	TSPAN1	10103	CTCACCCTACTTCAAAGAGAA	-2.78965	-2.91565	-2.1195	3.10957	-4.79183	-3.71984	-1.04578	0.587813
SI00752045	TSPAN1	10103	CAGCTTCATTAAGACCATGAT	-3.58298	-1.80767	-1.04155	17.6067	-16.4394	-15.696	-4.38866	0.122054
SI00752031	TSPAN1	10103	TCCCAGGAAGACTTCACTCAA	-1.50844	-3.75058	-0.233386	0.648076	1.2685	0.616017	-1.30842	-1.59392
SI00746144	TSPAN8	7103	CCCAGGAGCTATGACAAGCAA	-0.448882	0.0250365	-1.82298	0.488766	-4.01373	-5.37134	-5.80465	39.7096
SI00746123	TSPAN8	7103	AAGCCTGTAACGAATAGTTAA	2.09657	3.63024	-0.775961	-2.32996	-2.13393	-3.5571	-1.74256	2.20056
SI00746130	TSPAN8	7103	CACAGATATCTTCTAGACATA	0.265956	-1.17004	-0.178989	-0.592755	3.55187	4.93175	1.64949	1.45514
SI00746137	TSPAN8	7103	CAGGTGTGAGTGCCTGTATAA	0.813378	2.08392	1.40963	-0.320286	-1.64404	-2.21256	-0.663659	-0.0467432
SI02742992	TTC23	64927	AAGGACTGTCACTGCAAGCAA	2.20142	1.21057	0.631214	-0.222509	-1.30698	-2.60808	-2.19374	0.824675
SI02718072	TTC23	64927	AAGAATCACCAAACTGATAAA	-1.61453	-2.92436	1.81181	1.33531	-1.85978	-0.00698278	-1.16964	0.808052
SI00392378	TTC23	64927	ACCAAATTTCTTTCAATTCAA	-0.0237513	-0.402745	0.507548	2.26742	0.0830359	0.983856	2.19379	0.414884
SI00392371	TTC23	64927	CAGGGTGATATATGCTATAAA	-1.4799	-2.5039	0.304214	0.00319402	-1.68096	0.0333568	0.0526109	-0.104454
SI00752717	TTC6	115669	ATGGAATACGGTCATGATGAA	-3.23964	-0.463608	-1.33588	4.01475	-0.681902	-0.423967	-3.82686	2.12978
SI00752724	TTC6	115669	AAGCTAGCAATTACAGATTTA	-1.30044	-0.707535	0.51797	0.917632	-0.795602	-0.407357	-0.0129612	0.985611
SI00752710	TTC6	115669	ATCGAGCTATTACAAATACAA	-1.28699	-2.35827	-1.61575	3.09133	0.643111	1.36157	0.0477216	0.0302252
SI04250316	TTC6	115669	AAGAACTACCTAGCCTATGAA	-2.51634	-0.118749	-1.26403	2.12881	-6.8578	-3.58349	-2.32186	-1.59315
SI03215114	TTC8	123016	CTTAGCCATCATGTAGCTTAA	3.77911	3.25034	-0.759172	7.30887	1.72394	-0.0162302	-1.33457	9.20198
SI00752787	TTC8	123016	CAGGATTTAAACCTTTCTAAA	1.54094	0.86632	2.09018	-3.07858	0.752193	0.0898591	0.778076	0.132827
SI04374993	TTC8	123016	TGGGAGGATTATAAATAGAGA	-2.91849	-0.524623	-0.915577	0.450458	2.07408	1.65295	1.7479	-0.110221
SI00752808	TTC8	123016	AAGAATCTATGAGGAAATGAA	-0.00460674	2.25782	-1.64503	-0.989449	-1.77597	-1.55873	-1.53894	-0.63756
SI00458220	TXNDC16	57544	CAGCATGGAAGTGTTGTCTTA	1.00646	0.0228674	-3.80156	-3.94107	-0.720887	1.03054	1.27861	1.91519
SI00458227	TXNDC16	57544	TAGCATGTGATGCCTGATTAA	4.88673	3.98234	-0.515564	0.780911	1.89238	0.6883	-0.119803	0.694575
SI02780477	TXNDC16	57544	AACAATGAGAGTGAACTCTAA	3.2652	2.33549	0.922225	-1.51097	0.303802	-0.500255	-0.566528	-1.74596
SI02780484	TXNDC16	57544	CGGGCAGATAACATAGATCAT	-1.07555	-0.0814249	-0.254326	-0.0740233	-2.6003	-1.96093	-0.112583	-3.19459
SI02653889	UBE2C	11065	AGCCCTTGTATATTAAATAAA	-2.11151	-1.95615	-0.977569	0.698482	-1.42085	0.0181963	0.188718	58.7308
SI02653833	UBE2C	11065	not disclosed - validated	-1.6303	-1.96526	0.194301	1.95687	-5.06415	-1.98276	-2.28024	1.48443
SI00302071	UBE2C	11065	not disclosed - validated	-0.826604	-1.73084	-2.5039	9.52446	-3.63145	-5.80563	-6.07371	0.168898
SI03052896	UBE2C	11065	CAACATTGATAGTCCCTTGAA	-2.15758	0.0756633	-0.0862399	-0.696037	-4.99193	-5.63573	-3.60572	-0.147925
SI03227063	UBE2H	7328	TAGAGTGGACCTACCTGATAA	-0.165818	-2.19657	0.0316039	14.8356	1.02034	0.830017	-0.00622337	4.07543
SI02651278	UBE2H	7328	ATGAATAATAGCATTGATATA	0.353294	-1.39716	-2.77604	-0.417583	-0.0666376	-0.139932	0.0241557	0.525768
SI02651243	UBE2H	7328	AAGGCGGAGTATGGAAAGTTA	1.76134	0.739039	2.61475	0.431801	0.199101	-2.02704	-0.704357	-0.300573
SI02651250	UBE2H	7328	CAGAAATATGATGTAGTAGAA	-1.75116	-1.57404	2.05552	1.81017	-1.96025	-2.20448	-0.220865	-1.44818
SI00051240	UNG	7374	CTACGCGAGGTTTGTTAATAA	0.993583	-0.00104812	-0.884925	-0.00958437	-4.43059	-4.74029	-3.10923	0.368002
SI02663752	UNG	7374	not disclosed - validated	-0.2986	0.561961	0.760079	-0.309688	-3.86678	-6.73132	-4.34758	0.281144
SI00051226	UNG	7374	AACGTATTTGCCAGTTACGAA	-1.05438	-0.00602541	2.50906	1.55536	1.02117	1.39433	1.95374	-2.23223
SI03098242	UNG	7374	CTGGCTAAATCAGAACTCGAA	-1.15739	-0.282817	0.0136423	0.766012	-3.33824	-3.6529	-1.76678	-2.31763
SI00757610	UPK3A	7380	CAGTGTGACTTTCGCCACCAA	-2.1355	-1.81311	-0.00578993	-0.52564	-3.95053	-6.44256	-0.66436	1.47057
SI00757617	UPK3A	7380	CAGGAATGCCTCAGTGCAAGA	-0.0747329	0.707809	-0.31923	-0.299716	0.36558	0.762236	0.220808	1.1191
SI00757624	UPK3A	7380	CTCTGCATGTTTGACAGCAAA	-1.45434	-0.854897	-1.8671	-0.0235523	0.0179154	-0.275064	-1.48694	-0.81387
SI00757603	UPK3A	7380	CACGGAGTACAGGTTCAAGTA	-0.557598	-4.35007	-1.71601	1.78352	-0.0907107	2.77339	-0.705839	-1.55921
SI00764344	XYLT2	64132	CCCGGGAAATTGCACCTTACA	-1.07869	-1.41372	-0.679035	-2.68128	-1.00763	-3.17352	-2.26137	1.88865
SI00764323	XYLT2	64132	CCGGGACAAGAATTTCCTCAA	0.300623	-0.932825	-0.0314812	11.3513	-2.20742	-4.07325	-3.71573	-0.411745
SI00764337	XYLT2	64132	CAGCGTGCACCTGTATTTCTA	0.813629	-0.315726	-0.349916	-2.06476	-0.413395	0.0125227	-0.0271339	-1.48227
SI00764330	XYLT2	64132	CACACCCATTTCAGCCATCAA	-0.133506	0.340434	-2.77305	-1.7497	1.91486	2.35595	1.32078	-2.52667
SI03125493	ZCCHC6	79670	AACGAGAGGGTCATCTAAAGA	0.733757	1.27911	0.201285	1.29355	1.37567	0.757374	-0.131628	66.8447
SI00766073	ZCCHC6	79670	AACGAGAAAGAGAAAGTTGGA	1.06623	0.185548	0.0431729	2.23484	-0.315333	1.56778	-0.948235	-0.00552713
SI03137148	ZCCHC6	79670	ACCAAGAGAAACGCCGATTAA	1.78742	0.782383	1.33365	1.96674	0.438916	0.066692	0.263817	-0.00608663
SI03150252	ZCCHC6	79670	ATCGATGAGTCTGTACTTTCA	-2.85812	-1.43837	-2.2387	-1.85499	1.15554	1.15565	-0.46274	-0.274865
SI00767599	ZFY	7544	AAGCAAGTTGCTTATAATAAA	-2.39462	-0.785315	0.0124348	-0.667423	1.61084	-0.111231	0.294368	63.5663
SI04362946	ZFY	7544	CAGCGGGATCTCAGTGGACCA	0.00983893	0.150496	0.718406	0.94029	0.1433	-0.241804	-0.562396	0.826343
SI00767606	ZFY	7544	CACGTTTATGTTTAAATTTCA	-1.12641	-0.13526	-0.671056	0.122442	-1.43539	-0.0522707	0.786703	-0.0462831
SI00767620	ZFY	7544	CAGATTGTTGTGGAAATACAA	0.00343001	1.62851	1.39245	-0.62614	2.1028	1.93897	-0.411653	-0.655558
SI00770497	ZNF233	353355	CAGAACCTTCACATCCAATAA	0.0832647	0.664536	1.08199	3.88379	-2.85772	-6.79224	-2.82685	2.85705
SI00770490	ZNF233	353355	CTGCATGATCGTGACCTTGAA	0.0824484	2.39027	-2.10435	3.98392	1.87447	-0.330901	-1.16487	-0.271201
SI03137715	ZNF233	353355	ACCAGTAATCAAGACCTAATA	-1.02872	1.17243	1.81506	0.755452	-0.909823	-0.0221015	-1.00812	-1.53182
SI00770504	ZNF233	353355	AAGGGCTTCCATCATAGCTTA	1.32609	1.55099	2.14359	-1.99377	0.504875	1.17593	0.619756	-2.73476
SI00772807	ZNF350	59348	CACAGGCAAATTTGATGTTAA	-1.95517	0.0785126	-0.969762	0.686605	-4.19532	-3.45287	-4.13947	0.113648
SI00772821	ZNF350	59348	CAGAAATCAGGTCTCATTAAA	1.18584	0.820574	0.919415	-0.346842	1.17616	1.20187	0.249454	-0.356382
SI00772828	ZNF350	59348	CGACTTCATACTGCAATTAAA	0.982649	1.29366	0.426928	0.00962194	2.90033	2.71764	2.65382	-2.67111
SI00772814	ZNF350	59348	ATCCAATTTAACTTTAGTTAA	0.833671	-0.127145	-1.79867	-1.08624	2.0418	2.52804	0.718222	-2.81863
SI00773934	ZNF432	9668	TACATTTGAGTTATATATAAA	1.01097	0.888541	-2.19682	1.57815	1.80958	0.00172386	-0.0814436	81.0244
SI04230149	ZNF432	9668	AACAACGAAGTTGATGATCAT	-2.25253	-0.014001	1.32267	0.630583	-1.43976	-21.2369	-0.427403	-0.00112721
SI04345369	ZNF432	9668	CAACCTGCTATCAATGGGTTA	0.0334495	1.27959	1.1431	0.0385093	0.544111	-0.0524821	2.0869	-0.00700172
SI00773948	ZNF432	9668	TCCAGGCTAAATGAACATCAA	4.05225	3.83263	1.55414	1.3629	0.0596725	0.0647014	2.92468	-2.55774
SI00774368	ZNF452	114821	AAGAATGTTTGAAATACGAAA	-1.00055	0.468841	-0.00945487	-0.728032	0.0273653	0.312728	0.0373428	1.04813
SI00774347	ZNF452	114821	AACCTAGATTAGACAAATTAA	-1.41893	-1.16089	-0.693125	2.49345	-1.47745	-1.17656	-1.82282	0.323242
SI00774354	ZNF452	114821	AAGAAATAAGTTCACAACCAA	0.985826	-0.000841931	1.05662	-1.08769	1.12401	1.7689	0.677391	0.316315
SI00774361	ZNF452	114821	ATGACATGTTTCATAATTTAA	0.0785018	-0.562127	-0.713509	0.161007	0.59778	-0.0951577	-0.203332	-0.813845
SI00775754	ZNF533	151126	CCCGAGTATTCTAGCAGCAAA	-0.280069	-1.25693	-0.168669	-4.45857	-0.733343	-0.997612	0.0672846	0.0672184
SI00775768	ZNF533	151126	CCGAGATGTTCTACATTTCAA	-2.57942	-3.80309	-0.977541	-0.0872746	-0.831161	-0.477033	0.0295888	0.0615674
SI00775747	ZNF533	151126	CAGAAGATAAAGGGAAGTTAA	2.65572	1.83176	4.7787	0.129471	-1.13995	-3.0034	0.431552	-0.0473579
SI03154515	ZNF533	151126	ATGGGCTAACCTGGAAACCGA	-1.14025	-1.71239	0.0188866	0.628806	2.19733	2.84382	3.86268	-1.49819
SI03224193	ZNF577	84765	TACATCAACCTAGTATCAATA	-0.209721	-0.0957578	-0.361351	1.09142	1.25873	-0.59485	0.581977	0.462386
SI00776923	ZNF577	84765	CCCAGGAATAGTATTATGTAA	-0.997847	-0.0123901	0.0562306	-0.436662	0.0709464	2.0533	1.75428	-0.0376987
SI00776930	ZNF577	84765	CAGATATTGTATCAGAATAAA	-0.00343001	-0.730335	0.822117	-0.408964	0.246912	2.05321	2.07125	-0.214336
SI03186806	ZNF577	84765	CCCTATCTTATTATGAGGCAA	-3.62456	-2.81492	0.821674	-3.31295	-0.273349	0.238144	-1.22295	-0.737071
SI00777686	ZNF613	79898	CCGCTGGAAATCACAGCTCAA	-3.69061	-2.70712	-2.58439	2.9337	-1.01203	-2.75928	-0.851558	4.48706
SI03165127	ZNF613	79898	CACGTGATCTCATACAGGATA	-1.97308	-1.9266	-0.267788	-1.02875	-0.0518594	-1.23016	-0.657852	3.73847
SI00777700	ZNF613	79898	AGCTCAGACCTCATTAACTAA	-3.09358	-1.49723	0.327193	1.71901	1.45817	1.24983	2.16778	-0.199517
SI03179946	ZNF613	79898	CCAAGCATGAACAATTTCATA	0.168688	-0.189297	-1.51013	0.535814	1.35413	0.971113	-0.110479	-0.469187
SI00777735	ZNF615	284370	CAGAATATGTTTGGAAATATT	-1.91061	-0.955	-0.228288	0.30828	0.354022	-2.32125	-0.690991	0.76566
SI03149622	ZNF615	284370	ATCCGGCTAATGGGACATCAA	2.19128	-1.07327	1.52549	1.05831	-2.35028	-4.29738	-0.695453	0.507045
SI00777756	ZNF615	284370	AAGCCTTTGGTGGGAAGATAA	-0.016757	-0.00701808	-0.27467	0.0949494	-0.563535	-1.12521	-1.1337	-0.689516
SI03245158	ZNF615	284370	TTGGCCACTAATAATCTATGA	0.791669	-0.963602	-1.44128	0.377815	-1.52764	-3.23621	-2.39396	-2.14337
SI00778911	ZNF83	55769	ACGCAATTTAAATGTGATATA	0.416289	1.29855	1.76594	4.81758	-2.10912	1.55556	-2.14728	1.18628
SI00778932	ZNF83	55769	AAGGCCTTTCATCAAGGCTTA	0.799754	-0.799374	-0.257416	-2.2896	1.63081	1.69288	0.843555	-1.42635
SI03232768	ZNF83	55769	TCCGTCAACAGTAGTTCCTTA	2.10578	0.182435	0.0102244	-1.72402	-0.00983899	1.02327	0.40946	-2.00194
SI00778925	ZNF83	55769	AAGGTCTTCCATCATATTTCA	-1.11803	-1.29565	-1.36181	-3.03591	-1.81121	-0.103985	0.181948	-3.26038
SI00774018	ZSCAN16	80345	ACGGGACATACTCATGGACAA	1.38488	0.304393	1.01917	-1.98299	0.954944	1.88693	1.98618	0.0160272
SI00774032	ZSCAN16	80345	AAGTCCAAAGATATTATTGAA	-1.34977	0.832717	0.114082	-0.034603	0.000300353	-0.590745	-0.689902	-0.998319
SI00774025	ZSCAN16	80345	CAGAATGGCAACAGAGGGAAA	1.51864	-0.588574	-0.683739	0.500205	-0.321407	-0.586658	1.83159	-1.41093
SI00774011	ZSCAN16	80345	CAGGCCTAACTAGTTATCAAA	1.61909	0.298774	1.59163	0.487416	1.90249	1.15373	2.24173	-3.0192
