# Supplementary material for: High-Throughput Transcriptomic and RNAi Analysis Identifies AIM1, ERGIC1, TMED3 and TPX2 as Potential Drug Targets in Prostate Cancer
Source: PLoS One. 2012 Jun 28;7(6):e39801. doi: 10.1371/journal.pone.0039801 (PMC3386189; doi:10.1371/journal.pone.0039801)
Supplement: Table S3 — The genes co-expressed (R >0.5 and P<0.001) with AIM1 , ERGIC1 , TMED3 or TPX2 in clinical prostate cancer samples (n = 66–329) in silico , and utilized in Table 1 . (XLS) [file pone.0039801.s008.xls]

## Sheet: Sheet1
Supporting Table S3. The genes co-expressed (R > 0.5 and P < 0.001) with AIM1, ERGIC1, TMED3 or TPX2 in clinical prostate cancer samples (n = 66-329) in silico, and utilized in Table 1.
AIM1				ERGIC1				TMED3				TPX2
Gene	n	R (corr)	p-value	Gene	n	R (corr)	p-value	Gene	n	R (corr)	p-value	Gene	n	R (corr)	p-value
CAB39L	66	0.826289	0	SPDEF	66	0.812149	2.22045e-16	TRPM4	66	0.680109	3.37371e-10	NUSAP1	66	0.905909	0
SPDEF	66	0.807925	2.22045e-16	C1orf116	66	0.791081	2.66454e-15	ENSG00000205548	66	0.677311	4.24256e-10	NCAPG	66	0.876707	0
ZNF615	66	0.805777	4.44089e-16	PPAPDC1B	66	0.790097	3.10862e-15	TMEM125	66	0.664413	1.18263e-09	CDCA8	66	0.873435	0
C1orf116	66	0.785108	5.9952e-15	SLC45A3	66	0.773672	2.62013e-14	H2AFJ	66	0.65519	2.38848e-09	DTL	66	0.857606	0
PPAPDC1B	66	0.775381	2.13163e-14	C9orf152	66	0.773431	2.70894e-14	ACSS1	66	0.642882	5.88183e-09	ASPM	66	0.857335	0
STEAP2	66	0.768911	4.72955e-14	KLK2	66	0.772656	2.9754e-14	ALG14	66	0.636568	9.19522e-09	UBE2T	66	0.853912	0
KLK4	66	0.754823	2.47358e-13	KLK3	66	0.748309	5.12479e-13	NANS	66	0.623807	2.20066e-08	PBK	66	0.84655	0
ENSG00000204385	66	0.752704	3.14193e-13	TMEFF2	66	0.743728	8.43992e-13	KLK15	66	0.620429	2.75449e-08	PRC1	66	0.840861	0
TMEPAI	66	0.752334	3.27516e-13	EPS8L1	66	0.738366	1.49369e-12	C19orf10	329	0.619821	0	CDCA3	66	0.840389	0
KIAA1370	66	0.734133	2.3217e-12	KLK4	66	0.737854	1.57629e-12	PDIA5	329	0.614081	0	ECT2	66	0.833542	0
TM9SF3	66	0.732005	2.8888e-12	FAAH	66	0.734603	2.21179e-12	HIST1H2AD	329	0.613247	0	ENSG00000186185	66	0.830303	0
SLC45A3	66	0.731732	2.97073e-12	CANT1	66	0.726847	4.86544e-12	OAZ3	66	0.607157	6.48776e-08	ANLN	66	0.817634	0
ZNF350	66	0.731005	3.19922e-12	GJB1	66	0.72457	6.10156e-12	GOLPH2	66	0.605691	7.11456e-08	KIF4A	66	0.815862	0
RPL13A	66	0.729182	3.84848e-12	SYNGR2	66	0.724005	6.45195e-12	ATAD4	66	0.604125	7.84729e-08	ORC6L	66	0.810525	2.22045e-16
ENSG00000160650	66	0.726961	4.81037e-12	NOL3	66	0.722031	7.83285e-12	RPN2	329	0.599416	0	MLF1IP	66	0.809192	2.22045e-16
TMEFF2	66	0.726947	4.81704e-12	MLPH	66	0.721481	8.26583e-12	MLPH	66	0.598602	1.10413e-07	RACGAP1	66	0.808314	2.22045e-16
C9orf152	66	0.72241	7.54752e-12	STEAP2	66	0.720584	9.02078e-12	CANT1	66	0.591921	1.65471e-07	SGOL2	66	0.800354	6.66134e-16
TMEM168	66	0.719756	9.77507e-12	CREB3L4	66	0.71814	1.1426e-11	PRDX4	329	0.590045	0	CDCA5	66	0.794854	1.55431e-15
C11orf75	66	0.716442	1.34468e-11	GOLPH2	66	0.71646	1.3423e-11	TRIM68	66	0.588194	2.0656e-07	GAS2L3	66	0.791382	2.66454e-15
CREB3L4	66	0.716329	1.35918e-11	ACPP	66	0.71438	1.63598e-11	TSPAN1	329	0.586762	0	NUF2	66	0.788773	3.77476e-15
ALG2	66	0.71616	1.3813e-11	TMPRSS2	66	0.714146	1.67255e-11	UQCRQ	329	0.586334	0	ZNF367	66	0.788145	3.9968e-15
OCIAD1	66	0.713214	1.82638e-11	RUTBC3	66	0.713614	1.75893e-11	RABEP2	66	0.586182	2.32549e-07	TACC3	66	0.786914	4.66294e-15
CYP39A1	66	0.713003	1.86309e-11	YIPF1	66	0.712288	1.99274e-11	ARFIP2	329	0.583589	0	HN1	66	0.784678	6.43929e-15
ZCCHC6	66	0.71008	2.4492e-11	ARFIP2	66	0.711814	2.08316e-11	PDIA3	329	0.579717	0	SHCBP1	66	0.782777	8.21565e-15
ENSG00000162078	66	0.707717	3.0477e-11	HPN	66	0.711302	2.18543e-11	KRT18	329	0.578355	0	ENSG00000135245	66	0.781369	9.99201e-15
CPNE4	66	0.701421	5.40141e-11	CIB1	66	0.706376	3.44722e-11	SLC35F5	66	0.576989	3.95761e-07	CENPL	66	0.780135	1.15463e-14
EBPL	66	0.700013	6.12648e-11	STEAP1	66	0.70463	4.04234e-11	ENSG00000133678	66	0.574278	4.61492e-07	CEP55	66	0.777057	1.70974e-14
CNTN3	66	0.698904	6.76141e-11	PPP3CA	66	0.699109	6.63984e-11	P4HB	329	0.573517	0	ZWILCH	66	0.77019	4.04121e-14
PLA1A	66	0.694239	1.01915e-10	PRR5	66	0.697967	7.34712e-11	TRIM36	66	0.573338	4.86614e-07	KIF20A	66	0.768601	4.90719e-14
FAM35A	66	0.678621	3.81213e-10	FOLH1	66	0.694201	1.02254e-10	RBM35B	66	0.571214	5.48139e-07	NCAPG2	66	0.763232	9.32587e-14
CAB39	66	0.670184	7.52257e-10	CPNE4	66	0.691022	1.34639e-10	REEP6	66	0.568387	6.41476e-07	ASF1B	66	0.755292	2.34479e-13
EPS8L1	66	0.668072	8.88784e-10	CYB561	66	0.689265	1.56529e-10	STYK1	66	0.564433	7.97286e-07	DONSON	66	0.752904	3.0731e-13
TMEM79	66	0.664398	1.18406e-09	HOXB13	66	0.689231	1.56979e-10	ERGIC1	66	0.563983	8.17124e-07	C21orf45	66	0.750476	4.03233e-13
C2orf25	66	0.660879	1.55267e-09	SLC39A6	66	0.68846	1.67649e-10	KDELR2	66	0.563675	8.30953e-07	C16orf75	66	0.749792	4.34985e-13
ARL5A	66	0.660542	1.59317e-09	SPON2	66	0.688359	1.691e-10	C9orf152	66	0.563307	8.47764e-07	WDR5	66	0.739963	1.2621e-12
ENSG00000109182	66	0.657316	2.03554e-09	TMEPAI	66	0.687403	1.83402e-10	DHCR24	329	0.562928	0	CENPK	66	0.738862	1.41775e-12
LYPLAL1	66	0.657313	2.03601e-09	DDAH1	66	0.684714	2.30074e-10	SPINT2	329	0.562798	0	CDCA4	66	0.736948	1.73328e-12
ZNF552	66	0.657286	2.04014e-09	CYP39A1	66	0.682673	2.72836e-10	CDH1	329	0.559674	0	ARPC5L	66	0.735195	2.08011e-12
C11orf54	66	0.656475	2.16877e-09	C17orf28	66	0.682285	2.81779e-10	C12orf23	66	0.556562	1.21898e-06	CPSF3	66	0.72748	4.56679e-12
NPDC1	66	0.654461	2.52237e-09	GALNT7	66	0.681044	3.12321e-10	ENSG00000134020	66	0.555064	1.31997e-06	TMEM48	66	0.723183	6.9964e-12
ENSG00000105792	66	0.654109	2.58953e-09	ALS2CR2	66	0.680274	3.32812e-10	DNAJC10	66	0.554731	1.34342e-06	GLRX5	66	0.720779	8.85114e-12
ENSG00000205612	66	0.649807	3.56034e-09	DHRS7	66	0.678956	3.70906e-10	HEBP2	329	0.552874	0	KIF15	66	0.719132	1.03844e-11
HOXA13	66	0.647945	4.07973e-09	YIPF3	66	0.675577	4.88413e-10	SLC2A12	66	0.546791	2.03429e-06	ENSG00000131747	329	0.715183	0
EDG7	66	0.647811	4.11989e-09	HMG20B	66	0.674223	5.44824e-10	C1orf116	66	0.546722	2.0415e-06	C6orf173	66	0.710058	2.4543e-11
C10orf47	66	0.64725	4.29177e-09	H2AFJ	66	0.673652	5.70427e-10	WWC1	329	0.544617	0	FAM64A	66	0.709055	2.69356e-11
NT5DC1	66	0.644188	5.35539e-09	HOMER2	66	0.673629	5.71492e-10	C1orf88	66	0.544225	2.32091e-06	ATAD2	66	0.708297	2.88911e-11
ENSG00000166770	66	0.643401	5.66681e-09	PDLIM5	66	0.672577	6.21758e-10	EIF2AK3	66	0.543853	2.36551e-06	KIF18A	66	0.702661	4.83116e-11
C4orf34	66	0.642517	6.03715e-09	TRPM4	66	0.67249	6.26101e-10	MESP1	66	0.540509	2.80375e-06	CABLES2	66	0.702576	4.86828e-11
SLC35F2	66	0.641074	6.69166e-09	TCTA	66	0.671302	6.88359e-10	TMEM134	66	0.540494	2.80595e-06	SENP5	66	0.701013	5.6025e-11
GCC2	66	0.640249	7.09505e-09	ALDH1A3	66	0.669679	7.82938e-10	ACY1	329	0.538194	0	ENSG00000174013	66	0.700482	5.87492e-11
SLC39A6	66	0.637817	8.42429e-09	ALDH6A1	66	0.668981	8.27387e-10	FAAH	329	0.537843	0	PPIL5	66	0.699883	6.19784e-11
ALDH18A1	66	0.637383	8.68484e-09	BMPR1B	66	0.66726	9.47239e-10	EPN3	66	0.534423	3.80247e-06	DEPDC1	66	0.689256	1.5664e-10
PLEKHH1	66	0.636675	9.1264e-09	GCAT	66	0.666098	1.03737e-09	SAR1B	66	0.533431	3.99393e-06	MRPL47	66	0.689086	1.58934e-10
ENSG00000164898	66	0.635375	9.99385e-09	NANS	66	0.666094	1.03772e-09	SSR4	329	0.532762	0	HELLS	66	0.688212	1.71226e-10
HOXA10	66	0.631594	1.29817e-08	ABCC4	66	0.664089	1.21275e-09	SPON2	66	0.531555	4.38067e-06	LASS6	66	0.686869	1.91884e-10
KCTD3	66	0.631315	1.32333e-08	BRP44	66	0.663885	1.23208e-09	LSR	329	0.531428	0	C18orf19	66	0.67884	3.74448e-10
ADI1	66	0.631309	1.32386e-08	KDELR2	66	0.663639	1.25567e-09	TACSTD2	329	0.53019	0	ENSG00000186871	66	0.677368	4.22302e-10
KDELR2	66	0.631096	1.34337e-08	P4HB	66	0.663406	1.27854e-09	C5orf14	66	0.528739	5.02757e-06	FANCD2	66	0.674226	5.44684e-10
FAAH	329	0.626915	0	RNF103	66	0.662854	1.33419e-09	ACP2	329	0.527729	0	MGAT4B	66	0.673816	5.62969e-10
YPEL5	66	0.626723	1.80905e-08	ENSG00000160650	66	0.662794	1.34037e-09	CYB561D2	329	0.526685	0	PLXNA1	66	0.673456	5.79475e-10
ENSG00000133678	66	0.62549	1.96579e-08	ENSG00000204385	66	0.662751	1.34483e-09	KRTCAP3	66	0.526344	5.64695e-06	WDR34	66	0.672858	6.07941e-10
SFT2D1	66	0.624484	2.10325e-08	FBXO25	66	0.662708	1.3493e-09	CPNE4	66	0.525512	5.87807e-06	WDR51A	66	0.670965	7.07043e-10
GALNT7	66	0.622344	2.42615e-08	NEDD4L	66	0.662298	1.39251e-09	ARMET	329	0.525206	0	TBC1D24	66	0.667027	9.64749e-10
TIRAP	66	0.619329	2.9616e-08	ELMO3	66	0.657497	2.00792e-09	KLK2	329	0.525198	0	ZWINT	329	0.666756	0
ENSG00000153481	66	0.618795	3.06741e-08	TMEM98	66	0.655183	2.38978e-09	FGFRL1	66	0.525176	5.97392e-06	FAM54A	66	0.664927	1.1364e-09
WNT5B	66	0.618765	3.07354e-08	MIA3	66	0.654543	2.50698e-09	IGSF5	66	0.525173	5.9748e-06	C20orf24	66	0.66346	1.27322e-09
IMP3	66	0.616201	3.63448e-08	CYB561D2	66	0.654347	2.54389e-09	GMPPA	66	0.525017	6.02e-06	CKAP2	66	0.662666	1.35366e-09
SLC2A10	66	0.615815	3.72687e-08	MBOAT2	66	0.652617	2.89336e-09	LMAN2	329	0.523464	0	RAD18	66	0.660397	1.61093e-09
AQP11	66	0.615554	3.79049e-08	SLC30A4	66	0.65256	2.90571e-09	MAP7	329	0.522467	0	ISY1	66	0.660099	1.64803e-09
C9orf5	66	0.615224	3.87254e-08	ENSG00000134612	66	0.651387	3.16928e-09	FBXO25	66	0.521896	6.99028e-06	TM4SF19	66	0.659158	1.7704e-09
P2RY5	66	0.614151	4.15132e-08	SLC39A7	66	0.650335	3.42477e-09	SSR3	66	0.521025	7.28597e-06	FBXO5	66	0.658114	1.91642e-09
WDR61	66	0.613859	4.2302e-08	RDH11	66	0.64596	4.71284e-09	HERPUD1	329	0.520789	0	MCM10	66	0.656818	2.11344e-09
CANT1	66	0.612516	4.61226e-08	P2RX4	66	0.64561	4.8337e-09	SPDEF	66	0.520785	7.36924e-06	ENSG00000166889	66	0.656733	2.12702e-09
SFRS6	329	0.612451	0	TP53INP1	66	0.645369	4.91871e-09	ZNF542	66	0.520501	7.46921e-06	ENSG00000206123	66	0.654344	2.54449e-09
GLYATL1	66	0.61186	4.81078e-08	GPR160	66	0.643235	5.73504e-09	ACAA1	329	0.519094	0	MRPS17	66	0.654054	2.60014e-09
QARS	66	0.610135	5.37152e-08	IDH1	66	0.642145	6.1998e-09	IL20RA	66	0.518986	8.02433e-06	NAT11	66	0.652774	2.85986e-09
ERGIC1	66	0.608386	6.00274e-08	TSPAN1	66	0.639937	7.25367e-09	ENSG00000109182	66	0.518599	8.17232e-06	KIAA1333	66	0.652144	2.99674e-09
NCOA4	329	0.60694	0	PSD4	66	0.639837	7.30508e-09	TMEPAI	66	0.517441	8.62985e-06	C9orf105	66	0.651828	3.06765e-09
LDLRAP1	66	0.606678	6.68651e-08	TOM1L1	66	0.638615	7.96419e-09	LASS4	66	0.516296	9.10621e-06	TIMM50	66	0.650621	3.35345e-09
TMEM135	66	0.603805	8.00519e-08	F2RL1	66	0.636746	9.08112e-09	CPLX3	66	0.515902	9.2756e-06	SAMD1	66	0.648088	4.03755e-09
CD46	329	0.602422	0	PPAP2A	66	0.636578	9.18863e-09	SLC17A5	66	0.515065	9.64488e-06	C16orf33	66	0.647742	4.14064e-09
SMOC2	66	0.601345	9.32647e-08	ENSG00000205612	66	0.635761	9.72847e-09	C5orf23	66	0.51481	9.76026e-06	NUDCD1	66	0.646051	4.68191e-09
CNDP2	66	0.601218	9.39985e-08	ZCCHC6	66	0.635693	9.7744e-09	GOLGA5	66	0.513533	1.03575e-05	MAD2L2	66	0.645977	4.7071e-09
NPAL2	66	0.60103	9.50944e-08	OR51E2	66	0.635309	1.00398e-08	CMPK	66	0.512582	1.08238e-05	FAM100B	66	0.645082	5.02148e-09
C15orf37	66	0.600686	9.71382e-08	COMT	66	0.634278	1.07859e-08	YIPF1	329	0.512508	0	RSRC1	66	0.644932	5.07627e-09
MYO5C	66	0.598485	1.11204e-07	NAPA	66	0.633915	1.10608e-08	DDT	329	0.512196	0	PTTG3	329	0.643654	0
ALG13	66	0.596267	1.27314e-07	ADRB1	66	0.633866	1.10985e-08	FAM79A	66	0.511552	1.13509e-05	AURKA	329	0.643334	0
DIO2	66	0.595672	1.31999e-07	ENSG00000114790	66	0.633569	1.1329e-08	DHRS7	329	0.510612	0	CTHRC1	66	0.643019	5.82434e-09
C11orf52	66	0.595605	1.32537e-07	ZNF542	66	0.633375	1.14821e-08	PPAP2A	329	0.509265	0	C2orf18	329	0.642859	0
TMEM64	66	0.595539	1.33065e-07	RAB17	66	0.63259	1.21217e-08	ENSG00000127954	66	0.508791	1.28853e-05	PSRC1	66	0.642527	6.03292e-09
DHX32	66	0.59529	1.35087e-07	SND1	66	0.631525	1.30433e-08	TMEM4	329	0.508153	0	C14orf106	66	0.64213	6.20668e-09
SNORD107	66	0.595154	1.36203e-07	SLC22A5	66	0.628565	1.59685e-08	SERF2	66	0.507755	1.35091e-05	ENSG00000165490	66	0.641716	6.39237e-09
SLC22A3	66	0.590755	1.77414e-07	TCEA3	66	0.627926	1.6676e-08	SERPINB6	329	0.507405	0	KISS1R	66	0.640645	6.89846e-09
CRYL1	66	0.589254	1.9399e-07	CORO1B	66	0.627444	1.72296e-08	ATP6V0E2	329	0.507348	0	THOC4	66	0.640284	7.07738e-09
LTB4DH	66	0.589218	1.94405e-07	ACACA	66	0.627047	1.76996e-08	SLC44A3	66	0.506656	1.42014e-05	UPF3B	66	0.639779	7.33552e-09
COG3	66	0.589064	1.96188e-07	REPS2	66	0.626537	1.83199e-08	SEC61B	329	0.504493	0	GALNTL1	66	0.63929	7.59367e-09
BOK	66	0.586638	2.2641e-07	DOPEY2	66	0.624543	2.09494e-08	RAB17	66	0.504475	1.56746e-05	C9orf40	66	0.638713	7.90934e-09
EIF3S6IP	66	0.586268	2.31381e-07	ENSG00000162078	66	0.623602	2.23097e-08	DCXR	66	0.503582	1.63173e-05	PDRG1	66	0.638126	8.24314e-09
NOB1	66	0.586075	2.34019e-07	TM9SF1	66	0.623532	2.2415e-08	DBI	329	0.503479	0	TUBB	66	0.63744	8.65005e-09
SLAIN2	66	0.585747	2.38567e-07	C19orf10	66	0.622645	2.37804e-08	CRB3	66	0.501917	1.75828e-05	LRRIQ2	66	0.637032	8.90084e-09
MCEE	66	0.585048	2.48535e-07	PVRL2	66	0.622499	2.40131e-08	PPAPDC1B	66	0.501091	1.82432e-05	CCDC99	66	0.636424	9.288e-09
CHRM1	66	0.585045	2.48585e-07	KIAA1244	66	0.622255	2.44061e-08	COPG	66	0.500239	1.8949e-05	RC3H2	66	0.635442	9.94686e-09
C22orf32	66	0.584867	2.51186e-07	PGM3	66	0.622157	2.45647e-08					TRIP13	329	0.634562	0
FBP1	329	0.583888	0	LDLRAP1	66	0.620781	2.69115e-08					SMC6	66	0.631773	1.2823e-08
TCEA3	66	0.583492	2.72157e-07	HEBP2	66	0.619615	2.90646e-08					GINS2	66	0.631754	1.28402e-08
OSBPL9	66	0.582249	2.92538e-07	RABEP2	66	0.618842	3.05799e-08					DCLRE1B	66	0.630974	1.35467e-08
KCNN2	66	0.581588	3.03952e-07	ASAHL	66	0.618612	3.10457e-08					C9orf32	66	0.630906	1.36099e-08
MOSC2	66	0.580955	3.15268e-07	ADI1	66	0.618547	3.11784e-08					CHAC2	66	0.62965	1.48301e-08
PHOSPHO2	66	0.580853	3.17137e-07	ENTPD6	66	0.617917	3.2493e-08					KCMF1	66	0.629572	1.49097e-08
SCMH1	66	0.578791	3.57033e-07	EPN3	66	0.617163	3.41351e-08					LSG1	66	0.629546	1.49365e-08
TMEM87A	329	0.573648	0	TMEM134	66	0.615925	3.70026e-08					ENSG00000123485	66	0.628783	1.57329e-08
AMD1	329	0.573312	0	PNKD	66	0.615795	3.73175e-08					NETO2	66	0.627283	1.74189e-08
PNKD	66	0.572766	5.02498e-07	RGS10	66	0.614549	4.04571e-08					ENSG00000180385	66	0.627216	1.7498e-08
TP53INP1	66	0.572537	5.09024e-07	CUTL2	66	0.612825	4.5216e-08					DSN1	66	0.626912	1.78613e-08
FBXW4	66	0.572318	5.15304e-07	TBL1Y	66	0.612296	4.67816e-08					CARHSP1	66	0.626885	1.78936e-08
ANXA3	329	0.571346	0	EXOC7	66	0.611609	4.88889e-08					DNAJA3	66	0.626842	1.79459e-08
BIVM	66	0.570809	5.6069e-07	SMPD1	66	0.611437	4.94285e-08					PNMA6A	66	0.626547	1.8307e-08
C16orf58	66	0.570724	5.63352e-07	GOT2	66	0.610489	5.25165e-08					PKN3	66	0.624046	2.16572e-08
MRPL32	66	0.569493	6.03307e-07	MMP26	66	0.609221	5.69329e-08					TCF19	66	0.623955	2.17895e-08
C4orf14	66	0.569289	6.10189e-07	AIM1	66	0.608386	6.00274e-08					WDR8	66	0.623653	2.22344e-08
ACP6	66	0.568596	6.34101e-07	ARHGAP6	66	0.608307	6.03304e-08					ENSG00000183248	66	0.623511	2.24456e-08
LARP5	329	0.567901	0	ACADSB	66	0.608014	6.14575e-08					YEATS2	66	0.621963	2.48832e-08
SETDB2	66	0.56786	6.60436e-07	CAB39L	66	0.607399	6.38937e-08					RMI1	66	0.621771	2.52028e-08
WFDC1	66	0.566248	7.21787e-07	ENSG00000166770	66	0.60722	6.46197e-08					ENSG00000161998	66	0.61743	3.35448e-08
SSH3	66	0.565799	7.39815e-07	MXD4	66	0.606689	6.68194e-08					ENSG00000204060	66	0.617203	3.40461e-08
C16orf70	66	0.565001	7.72911e-07	ZNF552	66	0.606497	6.7633e-08					NLK	66	0.616549	3.55296e-08
TRAPPC4	66	0.56472	7.84873e-07	C11orf75	66	0.60599	6.98207e-08					CEP72	66	0.615958	3.69238e-08
RPL5	66	0.564589	7.90492e-07	PLEKHH1	66	0.605778	7.07595e-08					C20orf20	66	0.614931	3.94688e-08
ENSG00000119862	66	0.564451	7.96492e-07	AFF3	66	0.605103	7.38166e-08					FAM49B	66	0.613866	4.22837e-08
TRPM8	66	0.562419	8.89685e-07	RBM35B	66	0.60395	7.93316e-08					XPR1	66	0.612898	4.50051e-08
SFXN2	66	0.562147	9.02906e-07	RAB27B	66	0.603134	8.34675e-08					UBE2Z	66	0.612881	4.50537e-08
YIPF1	329	0.561213	0	CHCHD1	66	0.602521	8.6711e-08					RBM15	66	0.611997	4.76865e-08
TTC12	66	0.56072	9.75378e-07	TSPO	66	0.600816	9.63636e-08					POLQ	66	0.611926	4.79034e-08
GRAMD3	66	0.560696	9.76681e-07	BIK	66	0.600744	9.67933e-08					WDR76	66	0.611391	4.95737e-08
ENSG00000150433	66	0.560659	9.78602e-07	FLNB	66	0.599996	1.01358e-07					C9orf142	66	0.610999	5.08335e-08
CIRBP	329	0.560018	0	ENTPD5	66	0.59966	1.0347e-07					KCNK17	66	0.608226	6.06376e-08
EPDR1	66	0.559513	1.04094e-06	TMEM87A	66	0.598089	1.13936e-07					CCNB2	329	0.607997	0
FUCA1	329	0.559281	0	NPDC1	66	0.596971	1.21981e-07					RNF34	66	0.606714	6.67127e-08
GPR160	66	0.559117	1.0633e-06	GNMT	66	0.595484	1.33514e-07					UHMK1	66	0.606525	6.75137e-08
IL20RA	66	0.558284	1.11186e-06	SEMA4A	66	0.59534	1.34683e-07					KCTD5	66	0.605842	7.0472e-08
NSMCE4A	66	0.557748	1.14422e-06	ENSG00000170088	66	0.593596	1.49642e-07					BFAR	66	0.604997	7.43081e-08
IRX4	66	0.557513	1.15869e-06	GFPT1	66	0.593324	1.52108e-07					RMND5B	66	0.603099	8.36533e-08
TXNDC14	329	0.557474	0	ENSG00000164654	66	0.591689	1.67787e-07					C16orf14	66	0.602811	8.51638e-08
ZNF233	66	0.556838	1.20117e-06	PIGH	66	0.591213	1.72629e-07					ENSG00000184207	66	0.600299	9.94797e-08
EPN3	66	0.55649	1.22365e-06	MYO5C	66	0.591134	1.73443e-07					SBK1	66	0.598167	1.1339e-07
ENSG00000134612	66	0.555213	1.30954e-06	MAP7	66	0.589646	1.89521e-07					BUB1B	329	0.597688	0
TJP1	66	0.55447	1.3621e-06	VIPR1	66	0.589199	1.94617e-07					MASTL	66	0.596491	1.25592e-07
H2AFJ	66	0.554163	1.38436e-06	ACY1	66	0.588897	1.98136e-07					EZH2	329	0.595983	0
STEAP1	329	0.553924	0	COQ4	66	0.588533	2.02459e-07					RAD54B	66	0.594557	1.41214e-07
PIGV	66	0.553912	1.40286e-06	TM7SF2	66	0.587941	2.09661e-07					DSCR6	66	0.594412	1.42453e-07
TDRD6	66	0.553336	1.44614e-06	ACLY	66	0.586687	2.25753e-07					FOXM1	329	0.593651	0
CPEB2	66	0.551808	1.56711e-06	TBC1D4	66	0.585996	2.35111e-07					DNAH2	66	0.593175	1.53484e-07
ENSG00000106034	66	0.551366	1.60377e-06	ENSG00000164898	66	0.585957	2.35644e-07					UBE2C	329	0.593006	0
KBTBD7	66	0.55102	1.63313e-06	TMC4	66	0.585268	2.45356e-07					CENPO	66	0.592126	1.6345e-07
STARD3NL	66	0.550787	1.65315e-06	OAZ3	66	0.584756	2.52823e-07					C12orf48	66	0.591873	1.65955e-07
CLIP4	66	0.550666	1.66356e-06	IVD	66	0.584454	2.57314e-07					KLHL24	66	0.591738	1.67295e-07
ZNF816A	66	0.55017	1.70719e-06	BTD	66	0.584204	2.61097e-07					ENSG00000175376	66	0.590069	1.84814e-07
FAM54B	66	0.549517	1.76631e-06	NEIL1	66	0.584192	2.61282e-07					ZNF420	66	0.587848	2.1082e-07
C8orf46	66	0.549369	1.77996e-06	AGTRAP	66	0.584016	2.63986e-07					SLC6A20	66	0.587604	2.13876e-07
PPAPDC2	66	0.547258	1.98578e-06	ATP6AP1	66	0.583736	2.68319e-07					C7orf48	66	0.587421	2.16196e-07
OLFML3	66	0.546906	2.02229e-06	GLUD1	66	0.582878	2.82051e-07					C21orf58	66	0.586819	2.2401e-07
ZNF432	66	0.546873	2.02572e-06	C22orf32	66	0.582675	2.85393e-07					PALB2	66	0.586296	2.31e-07
ALDH1A3	329	0.545893	0	BAIAP2	66	0.582529	2.87818e-07					ZNF408	66	0.586011	2.34899e-07
MRPL43	66	0.545254	2.20173e-06	TMED10	66	0.581645	3.02954e-07					C17orf76	66	0.585718	2.38969e-07
AUH	329	0.545166	0	PDXDC1	66	0.58055	3.2271e-07					PPP4R2	66	0.585345	2.44262e-07
FBXL3	66	0.544874	2.24506e-06	C16orf70	66	0.579283	3.47119e-07					RPS2	66	0.584402	2.58097e-07
DPP4	329	0.544719	0	TBRG1	66	0.578881	3.55197e-07					KLK12	66	0.584269	2.60112e-07
FKBP11	66	0.544432	2.29645e-06	COBL	66	0.578454	3.64003e-07					RAB11FIP4	66	0.5838	2.67325e-07
MTMR10	66	0.544092	2.33683e-06	SERPINB6	66	0.578447	3.64144e-07					STRBP	66	0.582727	2.84541e-07
TMEM98	66	0.543635	2.39203e-06	APPL2	66	0.577657	3.80967e-07					C6orf151	66	0.582007	2.96663e-07
NANS	66	0.543286	2.43495e-06	ENSG00000113716	66	0.576712	4.02048e-07					CEP78	66	0.581321	3.08681e-07
DKK3	66	0.543098	2.45841e-06	COBLL1	66	0.576245	4.12868e-07					BSPRY	66	0.581043	3.1367e-07
PDSS2	66	0.542972	2.47429e-06	TTLL12	66	0.57549	4.30933e-07					PFDN2	66	0.580523	3.23219e-07
EEF1A1	66	0.542937	2.47868e-06	PIGV	66	0.575022	4.42506e-07					C6orf115	66	0.580346	3.26529e-07
ENSG00000104133	329	0.541823	0	RAP1GAP	66	0.574774	4.48763e-07					ENSG00000185956	66	0.579474	3.43328e-07
C9orf156	66	0.541338	2.68852e-06	L3MBTL2	66	0.574455	4.56901e-07					RPP21	66	0.579142	3.49925e-07
WDR73	66	0.541055	2.72731e-06	NFIX	66	0.57375	4.75442e-07					KIAA0101	329	0.578943	0
C19orf42	66	0.540615	2.78879e-06	ENSG00000109182	66	0.573674	4.77481e-07					CCDC43	66	0.578774	3.57385e-07
CDC42EP5	66	0.540225	2.84437e-06	NKX3-1	66	0.573454	4.83436e-07					TSEN54	66	0.577558	3.83121e-07
ENSG00000033100	66	0.540059	2.86821e-06	TRADD	66	0.573373	4.85659e-07					MCM2	329	0.577175	0
RFFL	66	0.539113	3.00841e-06	GNPNAT1	66	0.572446	5.11604e-07					E2F8	66	0.576445	4.08183e-07
CHCHD1	66	0.538963	3.0311e-06	MRPL40	66	0.571815	5.3004e-07					KIAA1731	66	0.575657	4.26863e-07
SETMAR	66	0.538392	3.11934e-06	ECHS1	66	0.571239	5.47378e-07					MTERFD1	66	0.575213	4.37754e-07
SOAT1	66	0.538193	3.15071e-06	PCCA	66	0.571108	5.514e-07					FAM83D	66	0.574368	4.5916e-07
MOSC1	66	0.538078	3.16899e-06	UBE2J1	66	0.571037	5.53584e-07					NARF	66	0.574179	4.64086e-07
ENSG00000161048	66	0.537632	3.24051e-06	SEC23B	66	0.570458	5.7177e-07					FZD8	66	0.573953	4.70037e-07
ENSG00000163694	66	0.537346	3.28729e-06	RWDD2	66	0.56964	5.984e-07					ENSG00000179958	66	0.573315	4.87242e-07
SEMA4A	66	0.536737	3.38889e-06	SCP2	66	0.56931	6.09483e-07					ENSG00000198003	66	0.572418	5.12427e-07
CRLS1	66	0.536638	3.40576e-06	SLC39A10	66	0.568993	6.20289e-07					METTL6	66	0.571719	5.329e-07
SH3RF1	66	0.536435	3.44041e-06	AQP11	66	0.568017	6.54734e-07					COMMD2	66	0.570898	5.57901e-07
TYW3	66	0.536029	3.51082e-06	REEP6	66	0.567543	6.72103e-07					ZNF114	66	0.570666	5.65179e-07
MLPH	66	0.53485	3.72283e-06	PAPSS1	66	0.567342	6.79596e-07					GPR172A	66	0.569078	6.17386e-07
CHCHD8	66	0.534155	3.85343e-06	C9orf91	66	0.567083	6.89393e-07					NLRP11	66	0.569031	6.18993e-07
SETD8	66	0.533775	3.92663e-06	MTG1	66	0.566894	6.96596e-07					ENSG00000100865	66	0.568132	6.50571e-07
IQGAP2	329	0.533738	0	SIM2	66	0.56658	7.08721e-07					WDSOF1	66	0.567867	6.60199e-07
GRINL1A	66	0.53332	4.01597e-06	ACO2	66	0.566014	7.31127e-07					ENSG00000136982	66	0.567341	6.79656e-07
TBX3	66	0.533264	4.02693e-06	TMCO4	66	0.565934	7.34365e-07					RCC2	66	0.566948	6.94509e-07
FOXA1	329	0.533237	0	DHX32	66	0.565259	7.62066e-07					PDXP	66	0.566645	7.06221e-07
ENSG00000109686	66	0.533167	4.04631e-06	RAB18	66	0.565184	7.65201e-07					FAM14B	66	0.565954	7.33567e-07
SH3RF2	66	0.532801	4.12004e-06	DCXR	66	0.5649	7.77194e-07					GTF3C5	66	0.564852	7.79226e-07
RNF185	66	0.532231	4.23747e-06	TMED3	66	0.563983	8.17124e-07					RNF19	66	0.563974	8.17517e-07
TMEM126A	66	0.531827	4.32246e-06	SIDT2	66	0.563757	8.27267e-07					C9orf116	66	0.563827	8.24083e-07
ODZ2	66	0.531497	4.39311e-06	KIAA1324	66	0.563375	8.44661e-07					NRIP3	66	0.562596	8.81178e-07
NFXL1	66	0.53074	4.55943e-06	PHF12	66	0.563125	8.56217e-07					ZNF567	66	0.562526	8.84569e-07
GALC	329	0.5306	0	PEX7	66	0.562907	8.6643e-07					DARS2	66	0.562236	8.98574e-07
TMED4	66	0.530527	4.60719e-06	MGST2	66	0.562529	8.84401e-07					IQGAP3	66	0.561787	9.20718e-07
ACPP	329	0.530314	0	ENSG00000205548	66	0.561819	9.19111e-07					DEPDC1B	66	0.560777	9.72418e-07
SLC39A10	66	0.52969	4.79964e-06	CCDC47	66	0.56172	9.2409e-07					BXDC2	66	0.560023	1.01277e-06
FAM36A	66	0.529384	4.87204e-06	CYFIP1	66	0.560978	9.61914e-07					NOLA2	66	0.560006	1.01366e-06
ELMO3	66	0.529164	4.92439e-06	FAM35A	66	0.559505	1.04137e-06					C14orf130	66	0.559025	1.06858e-06
ATAD1	66	0.528081	5.19109e-06	TMBIM4	66	0.559229	1.05693e-06					DNMT3B	66	0.558207	1.11647e-06
OR51E2	66	0.527963	5.22088e-06	GUCY1A3	66	0.557356	1.16846e-06					TYMS	329	0.558056	0
PHF23	66	0.527561	5.3237e-06	SRPR	66	0.557273	1.17366e-06					DKC1	329	0.557992	0
ENSG00000127954	66	0.526767	5.53262e-06	LONP2	66	0.556573	1.21828e-06					EHMT1	66	0.55796	1.13135e-06
C7orf36	66	0.526742	5.53922e-06	MAGED2	66	0.556336	1.2337e-06					CDCA2	66	0.556903	1.19706e-06
TMTC4	66	0.526681	5.55548e-06	SH3RF1	66	0.556334	1.23383e-06					GEMIN6	66	0.556457	1.22583e-06
ZNRF3	66	0.525588	5.85653e-06	KCNN2	66	0.555658	1.27901e-06					FAM126B	66	0.555505	1.28941e-06
CGNL1	66	0.525354	5.92316e-06	COG5	66	0.5555	1.28978e-06					ZNF566	66	0.555249	1.30708e-06
OR51E1	66	0.525312	5.93492e-06	MOSC1	66	0.555239	1.30774e-06					CSNK1G1	66	0.554994	1.32486e-06
C11orf1	66	0.524898	6.05453e-06	PECI	66	0.555128	1.31549e-06					SETD5	66	0.554848	1.33514e-06
EIF2AK4	66	0.52407	6.30025e-06	BCAM	66	0.554214	1.38067e-06					NUP107	66	0.553931	1.40148e-06
C10orf39	66	0.52388	6.35769e-06	HIST1H2AC	66	0.553558	1.42934e-06					RHEBL1	66	0.552916	1.47851e-06
KIAA1324	66	0.523775	6.39002e-06	TMEM125	66	0.553243	1.45324e-06					MBIP	66	0.551913	1.55851e-06
TMEM33	66	0.523652	6.4276e-06	MESP1	66	0.552627	1.50112e-06					CCNB1	329	0.551867	0
ENSG00000147408	66	0.523552	6.45851e-06	ATP2C1	66	0.552624	1.50135e-06					FAM33A	66	0.551789	1.56865e-06
CDH1	329	0.523439	0	SDF4	66	0.552361	1.52226e-06					PNPT1	66	0.551612	1.58329e-06
PQLC3	66	0.52306	6.61232e-06	ENSG00000152931	66	0.551864	1.56249e-06					VPS37D	66	0.551243	1.61412e-06
SIDT2	66	0.521589	7.09317e-06	ENSG00000163694	66	0.550928	1.64096e-06					CENPJ	66	0.550789	1.65291e-06
COLEC12	66	0.521492	7.12573e-06	HMGCS2	66	0.550651	1.66491e-06					KCTD6	66	0.550725	1.65844e-06
VPS54	66	0.520982	7.30076e-06	ENSG00000133678	66	0.550191	1.70538e-06					TRIM59	66	0.550661	1.66403e-06
TMC4	66	0.519509	7.82882e-06	C4orf34	66	0.549651	1.75399e-06					HLXB9	329	0.550533	0
GSTO2	66	0.519474	7.84153e-06	IDUA	66	0.548701	1.84285e-06					SCG3	66	0.54941	1.77622e-06
CTDSP1	66	0.519023	8.01045e-06	SCCPDH	66	0.548614	1.85122e-06					WDR54	66	0.549328	1.78373e-06
REEP6	66	0.518141	8.35061e-06	ELK4	66	0.547479	1.96324e-06					HSPH1	66	0.548858	1.82783e-06
C9orf19	66	0.51771	8.52175e-06	MME	66	0.54638	2.07781e-06					INTS8	66	0.548578	1.85463e-06
ENSG00000170088	66	0.517216	8.72188e-06	AUH	66	0.546365	2.07946e-06					SRGAP1	66	0.547984	1.91261e-06
FSTL1	66	0.517177	8.73788e-06	C16orf58	66	0.546	2.11896e-06					EIF2C2	66	0.547852	1.92573e-06
SORL1	329	0.515712	0	ACSS1	66	0.545838	2.13666e-06					ENSG00000178295	66	0.547844	1.92654e-06
SLC30A9	329	0.515351	0	ABHD2	66	0.544919	2.23988e-06					C8orf53	66	0.54778	1.93291e-06
BCAS1	329	0.514013	0	ADRB2	66	0.54439	2.30141e-06					CCDC59	66	0.547631	1.94794e-06
ENSG00000150977	66	0.513776	1.02411e-05	SCARB2	66	0.544387	2.30178e-06					PRR6	66	0.547563	1.95474e-06
RNF141	66	0.512617	1.08062e-05	PAFAH2	66	0.544135	2.33162e-06					CCDC28B	66	0.547461	1.96506e-06
TMEM14B	66	0.512314	1.09585e-05	PITPNA	66	0.543759	2.37685e-06					CSPP1	66	0.547397	1.9716e-06
ARMETL1	66	0.51223	1.10012e-05	LINGO4	66	0.543228	2.44219e-06					RRAGC	66	0.547211	1.99068e-06
OAZ3	66	0.51151	1.13729e-05	TRIM36	66	0.543201	2.44553e-06					BMP8B	66	0.54703	2.00935e-06
ZNF512	66	0.511382	1.14402e-05	PTPN13	66	0.542542	2.52905e-06					DIAPH1	66	0.54663	2.0512e-06
ANTXR2	66	0.511134	1.1572e-05	ARG2	66	0.54169	2.64094e-06					KIF19	66	0.546088	2.10933e-06
PCDH10	66	0.511059	1.16121e-05	QDPR	66	0.540061	2.868e-06					RTN3	66	0.545574	2.16585e-06
SPRYD3	66	0.51063	1.18431e-05	ENSG00000188055	66	0.539823	2.90255e-06					CENPF	329	0.544944	0
PARP11	66	0.510136	1.21154e-05	COPZ1	66	0.538718	3.0687e-06					ENSG00000204899	66	0.54468	2.26748e-06
ENSG00000134884	66	0.51008	1.21464e-05	CNDP2	66	0.538502	3.10215e-06					DAZAP1	66	0.544563	2.28115e-06
TM2D2	66	0.51003	1.21741e-05	IQGAP2	66	0.538281	3.13674e-06					C14orf145	66	0.544562	2.28126e-06
MAK10	66	0.509916	1.22382e-05	TM9SF3	66	0.538237	3.14376e-06					C16orf63	66	0.544453	2.29406e-06
ENSG00000183111	66	0.509897	1.22487e-05	HGD	66	0.535881	3.53668e-06					C9orf78	66	0.544283	2.31404e-06
TAOK3	66	0.509703	1.23581e-05	ACSL3	66	0.534793	3.73344e-06					SLC39A4	66	0.543375	2.42401e-06
SLC25A27	66	0.509576	1.24304e-05	GSTZ1	66	0.534605	3.76833e-06					SCGB3A2	66	0.543077	2.46111e-06
SAMD13	66	0.50946	1.24964e-05	PNPLA7	66	0.534249	3.83546e-06					TMEM39B	66	0.542927	2.47992e-06
KIAA1217	66	0.509434	1.25116e-05	TXNRD2	66	0.534132	3.8578e-06					C15orf42	66	0.542618	2.51926e-06
ZNF678	66	0.509329	1.25718e-05	CREB3L1	66	0.533799	3.92194e-06					CHRNA9	66	0.542292	2.56143e-06
C5orf26	66	0.509315	1.25801e-05	ALG2	66	0.533305	4.01893e-06					ANKRD32	66	0.541723	2.63659e-06
TRIM4	66	0.509245	1.26203e-05	ENSG00000196930	66	0.532546	4.1723e-06					CCDC123	66	0.54169	2.64096e-06
TSPAN1	329	0.509149	0	NUDT9	66	0.532013	4.28311e-06					DDX11	66	0.541028	2.7311e-06
MMAA	66	0.50903	1.27448e-05	BDH1	66	0.531705	4.34849e-06					STMN1	329	0.540681	0
NEFH	329	0.508916	0	EDG7	66	0.531591	4.37306e-06					ENSG00000145041	66	0.53999	2.87823e-06
ZNF649	66	0.507982	1.33697e-05	NDUFV2	66	0.531304	4.43504e-06					CDC2	329	0.539766	0
CASD1	66	0.507668	1.35624e-05	ANXA3	66	0.531104	4.47886e-06					TRUB2	66	0.539619	2.93269e-06
TMBIM4	66	0.507167	1.38752e-05	ENSG00000185442	66	0.530652	4.57917e-06					CORO7	66	0.538406	3.11717e-06
ZNF614	66	0.50714	1.38926e-05	HERC6	66	0.530177	4.68683e-06					POLH	66	0.537993	3.18239e-06
C14orf149	66	0.507096	1.39202e-05	CTDSP1	66	0.530165	4.68947e-06					ENSG00000175487	66	0.536604	3.41144e-06
C9orf122	66	0.50688	1.40574e-05	TRIM68	66	0.529384	4.87203e-06					ACBD6	66	0.535871	3.53854e-06
TMEM144	66	0.506731	1.41529e-05	PDIA5	66	0.52933	4.88483e-06					SERGEF	66	0.534484	3.79109e-06
RPL7A	66	0.506704	1.41704e-05	FKBP5	66	0.529161	4.92512e-06					SURF6	66	0.534218	3.84132e-06
TBRG1	66	0.50488	1.53903e-05	TRPM8	66	0.528928	4.98153e-06					AYTL2	329	0.533894	0
LNX1	66	0.504552	1.56201e-05	ABHD10	66	0.528913	4.98517e-06					SLC25A39	66	0.533752	3.93109e-06
C10orf32	66	0.504197	1.58716e-05	ENSG00000187446	66	0.528892	4.99016e-06					GNL3L	66	0.532888	4.10238e-06
VIPR1	329	0.504155	0	EPHX2	66	0.52785	5.24948e-06					WHSC1	329	0.532824	0
DHRS7	329	0.503961	0	RAB4A	66	0.527464	5.34895e-06					CDK2	329	0.532671	0
C22orf36	66	0.503872	1.61058e-05	IMP3	66	0.526986	5.4743e-06					C12orf65	66	0.532468	4.18836e-06
GRTP1	66	0.503856	1.61172e-05	YIF1A	66	0.526935	5.48767e-06					TAOK1	66	0.532455	4.1909e-06
C4orf18	66	0.503727	1.62115e-05	CRYL1	66	0.526209	5.68374e-06					CKAP2L	66	0.531234	4.45019e-06
NUDT10	66	0.503711	1.62228e-05	ATP8A1	66	0.52514	5.98447e-06					TK1	329	0.531116	0
CUTL2	329	0.503193	0	ENSG00000127954	66	0.524706	6.11055e-06					RRN3	66	0.530801	4.54582e-06
C1orf131	66	0.502667	1.7002e-05	PLA2G6	66	0.524428	6.19267e-06					ENSG00000161036	66	0.530632	4.58369e-06
C19orf56	66	0.501967	1.75429e-05	TMEM80	66	0.52375	6.39754e-06					ENSG00000196084	66	0.530364	4.64425e-06
AGL	329	0.501121	0	GTF3C1	66	0.523603	6.4427e-06					PLA2G3	66	0.530112	4.70178e-06
KIF5C	329	0.500154	0	ENSG00000174365	66	0.523237	6.55675e-06					S100PBP	66	0.529889	4.75337e-06
USP33	329	0.50003	0	DNAH5	66	0.522341	6.84348e-06					NDE1	66	0.529425	4.86219e-06
				C20orf30	66	0.522253	6.87227e-06					TTL	66	0.528775	5.01882e-06
				ENSG00000161671	66	0.522007	6.95326e-06					PRR8	66	0.527993	5.21334e-06
				DPAGT1	66	0.521798	7.02291e-06					FSD1L	66	0.527109	5.44163e-06
				NCOA4	66	0.521583	7.095e-06					ENSG00000134330	66	0.526886	5.50077e-06
				ACOX1	66	0.521261	7.20457e-06					DUSP12	66	0.526866	5.506e-06
				DCTD	66	0.519827	7.71172e-06					SHMT2	329	0.526639	0
				NUDT4	66	0.519782	7.72808e-06					NHSL1	66	0.526531	5.59614e-06
				CYB5D2	66	0.51974	7.74374e-06					WDR40A	66	0.526389	5.63466e-06
				ENOSF1	66	0.519736	7.74518e-06					ENSG00000066735	66	0.525521	5.8756e-06
				NDRG3	66	0.519584	7.80103e-06					FBXL10	66	0.525368	5.91917e-06
				EIF2AK4	66	0.519464	7.84515e-06					EXOSC3	66	0.524867	6.0634e-06
				APBA2BP	66	0.518771	8.10647e-06					MYOHD1	66	0.524685	6.11681e-06
				G6PC3	66	0.518676	8.14253e-06					ZMYND19	66	0.524386	6.20528e-06
				ANKH	66	0.518361	8.26457e-06					YWHAG	66	0.524097	6.29195e-06
				FUCA1	66	0.517448	8.62704e-06					HECW2	66	0.523459	6.4874e-06
				ZNF350	66	0.517106	8.76669e-06					ENSG00000211934	66	0.522962	6.64332e-06
				ENSG00000119862	66	0.516765	8.90802e-06					SGPP2	66	0.522799	6.69549e-06
				CDH1	66	0.516537	9.00403e-06					RNASEN	66	0.522782	6.70085e-06
				SEC61A1	66	0.515825	9.30871e-06					PARP2	329	0.522764	0
				ENSG00000182482	66	0.514786	9.77122e-06					FANCM	66	0.522609	6.7564e-06
				ACSL1	66	0.51472	9.80114e-06					FSD1	66	0.522303	6.85576e-06
				C6orf70	66	0.514492	9.90611e-06					CCNA2	329	0.522068	0
				SURF4	66	0.514057	1.01082e-05					KIF14	329	0.521873	0
				CAMKK2	66	0.51402	1.01258e-05					CNOT6	66	0.521751	7.03869e-06
				TMEM142C	66	0.514014	1.01288e-05					MRPL4	66	0.521452	7.13932e-06
				ENSG00000105792	66	0.513984	1.01428e-05					DNMT3A	66	0.521385	7.16242e-06
				KIAA1370	66	0.513976	1.01464e-05					DNAJC5	66	0.521377	7.16485e-06
				MAOA	66	0.513899	1.01827e-05					C11orf17	66	0.521322	7.18358e-06
				TMEM33	66	0.513684	1.02848e-05					MRPS22	66	0.521269	7.20191e-06
				FKBP11	66	0.51338	1.04309e-05					UBAP2	66	0.521059	7.27412e-06
				CHRM1	66	0.513186	1.05254e-05					NAT10	66	0.520876	7.33755e-06
				C17orf48	66	0.513175	1.05306e-05					CEP76	66	0.520789	7.3679e-06
				ACAA1	66	0.512754	1.07382e-05					RNF138	66	0.519953	7.66602e-06
				APRT	66	0.512654	1.07877e-05					CHTF18	66	0.519648	7.77719e-06
				RETSAT	66	0.512627	1.08013e-05					ZNF585A	66	0.519488	7.83628e-06
				SLC35F5	66	0.512461	1.08847e-05					MKI67	329	0.519439	0
				WDR45	66	0.512041	1.10977e-05					SAAL1	66	0.518473	8.22086e-06
				SYTL1	66	0.511481	1.13883e-05					C6orf125	66	0.518384	8.25538e-06
				PLXNB2	66	0.511383	1.14401e-05					METTL4	66	0.518347	8.27015e-06
				ARL1	66	0.511304	1.14814e-05					DIRAS2	66	0.517722	8.51673e-06
				ALDH4A1	66	0.51077	1.17674e-05					RAB26	66	0.517624	8.55613e-06
				TMED4	66	0.510706	1.18023e-05					PLCXD1	66	0.517513	8.60082e-06
				ZBTB16	66	0.510434	1.19507e-05					EME1	66	0.517066	8.78322e-06
				EEF2	66	0.510259	1.20469e-05					KLF13	66	0.516749	8.91478e-06
				COPS7A	66	0.509526	1.24588e-05					VKORC1	66	0.516703	8.93425e-06
				MAN2B2	66	0.509213	1.26388e-05					CXorf56	66	0.516359	9.07925e-06
				SLC23A2	66	0.509005	1.27596e-05					FAM80A	66	0.515088	9.6348e-06
				ICAM3	66	0.508623	1.29845e-05					FAM84B	66	0.514958	9.69312e-06
				ALG8	66	0.508571	1.30153e-05					UBE1L2	66	0.514793	9.76782e-06
				CCDC4	66	0.508488	1.30645e-05					UBE2W	66	0.514503	9.90076e-06
				CTH	66	0.50835	1.31474e-05					SPATS2	66	0.514398	9.94929e-06
				MBOAT5	66	0.508026	1.33428e-05					PKMYT1	329	0.51439	0
				TNRC15	66	0.507628	1.35876e-05					ENSG00000186767	66	0.513654	1.02993e-05
				GYS1	66	0.507362	1.3753e-05					CRSP8	66	0.513564	1.03426e-05
				ERBB3	66	0.507337	1.37688e-05					TAL2	66	0.513341	1.045e-05
				EIF2AK1	66	0.507178	1.38684e-05					CCDC102B	66	0.512713	1.07586e-05
				SEC14L2	66	0.506918	1.40336e-05					PERQ1	66	0.511733	1.12569e-05
				BCAS1	66	0.506723	1.41583e-05					DDX41	66	0.511016	1.16348e-05
				GRTP1	66	0.506601	1.42367e-05					HMMR	329	0.510957	0
				FOXA1	66	0.506033	1.46086e-05					CDKN3	329	0.510861	0
				FAM38A	66	0.505791	1.47697e-05					H19	66	0.510452	1.19404e-05
				TRPV6	66	0.505093	1.52427e-05					C19orf61	66	0.510077	1.21483e-05
				NOTCH2NL	66	0.504467	1.56797e-05					TBCCD1	66	0.509609	1.24115e-05
				LRIG1	66	0.504068	1.59647e-05					TIPIN	66	0.508668	1.29578e-05
				TDRD6	66	0.503673	1.62505e-05					USP37	66	0.50843	1.30991e-05
				MSMB	66	0.503423	1.64345e-05					FANCB	66	0.508421	1.31048e-05
				FXYD3	66	0.503327	1.65053e-05					TNFRSF18	66	0.508412	1.31101e-05
				ALDH3B2	66	0.503231	1.65771e-05					IMMP1L	66	0.508136	1.3276e-05
				KIAA0141	66	0.503069	1.66981e-05					DIRAS1	66	0.508102	1.32971e-05
				ENSG00000125734	66	0.502937	1.67973e-05					PTPDC1	66	0.507588	1.36119e-05
				LMO7	66	0.502635	1.70259e-05					GINS1	329	0.507531	0
				ARF1	66	0.502475	1.71484e-05					ASTE1	66	0.507474	1.36829e-05
				KRT18	66	0.502068	1.74642e-05					OBP2B	66	0.507382	1.37404e-05
				BCAT2	66	0.501969	1.75416e-05					CEP70	66	0.507214	1.38455e-05
				C19orf48	66	0.501607	1.78277e-05					CENPH	66	0.506871	1.40634e-05
				CASC4	66	0.501428	1.79714e-05					CCDC5	66	0.506732	1.41525e-05
				DYX1C1	66	0.501057	1.82716e-05					SASS6	66	0.506716	1.41628e-05
				KIF5C	66	0.500713	1.85539e-05					FAM59B	66	0.506627	1.42202e-05
				ARCN1	66	0.500634	1.86193e-05					ENSG00000130731	66	0.506475	1.43181e-05
												ENSG00000188014	66	0.505607	1.48931e-05
												MGAT5B	66	0.505551	1.4931e-05
												CDC7	329	0.50553	0
												TMEM9	66	0.505435	1.50094e-05
												NT5DC2	66	0.505285	1.51111e-05
												L2HGDH	66	0.505138	1.52119e-05
												SLC26A9	66	0.505032	1.52854e-05
												CHCHD3	66	0.504799	1.54469e-05
												ZNF545	66	0.504643	1.55556e-05
												PHF20L1	66	0.504619	1.55725e-05
												CDC20	329	0.50435	0
												ENSG00000163714	66	0.504016	1.60019e-05
												ENSG00000143951	66	0.503893	1.60909e-05
												USP39	66	0.503779	1.61731e-05
												ENSG00000167965	66	0.503763	1.61852e-05
												ZNF488	66	0.503466	1.64026e-05
												UBE2J2	66	0.503128	1.66536e-05
												PIGX	66	0.502527	1.7109e-05
												LCMT1	66	0.502023	1.74997e-05
												MRPS25	66	0.501152	1.8194e-05
